# Supplementary material for: Effectiveness of interprofessional education enhanced by live consultation observations for healthcare students and new professionals in Singapore: a retrospective cross-sectional study
Source: J Educ Eval Health Prof. 2025 Aug 21;22:21. doi: 10.3352/jeehp.2025.22.21 (PMC12768549; doi:10.3352/jeehp.2025.22.21)
Supplement: Supplementary file 1 [file jeehp-22-21-dataset1.xlsx]

## Sheet: Anonymised
	Date of session	Service	Purpose	Type of participant	Type of education	Score	Like most	improvements needed	Awards	Why
1	2020-01-14	Diet	orientation	Nurse/CC	observation	23	better understanding of roles of AHP, implementations of interventions to promote the health knowledge of public	-	-	-
2	2020-01-14	Diet	orientation	Nurse/CC	observation	25	sharing session about what types of pt referred for dietitian and what dietitians do besides promoting healthy diet	-	-	-
3	2020-05-22	Diet	school curriculum	Medical student	Sharing only	24	Good overview	-	-	-
4	2020-05-22	Diet	school curriculum	Medical student	Sharing only	24	Good intro to role of dietitian	some clinical examples would be helpful	-	-
5	2020-05-22	Diet	school curriculum	Medical student	Sharing only	25	relevant to clinical practice and population health	-	-	-
6	2020-05-22	Diet	school curriculum	Medical student	Sharing only	25	interesting session with real life relevance	could help to go through specific diet recommendations for common conditions if have more time	AHP	-
7	2020-05-22	Diet	school curriculum	Medical student	Sharing only	25	gave us advice targeted at future medical clinical practice	can give more examples of special diet	AHP	-
8	2020-05-22	Diet	school curriculum	Medical student	Sharing only	25	brief but comprehensive overview of dietitian roles	more into tips/tricks of counselling healthy diet that are easy to follow for patients	AHP	-
9	2020-05-22	MSW	school curriculum	Medical student	Sharing only	20	-	-	-	-
10	2020-05-22	MSW	school curriculum	Medical student	Sharing only	25	very detailed regarding services provided	-	AHP	-
11	2020-05-22	MSW	school curriculum	Medical student	Sharing only	25	-	-	AHP	-
12	2020-05-22	MSW	school curriculum	Medical student	Sharing only	22	Comprehensive intro to roles of msw and services provided	-	-	-
13	2020-05-22	MSW	school curriculum	Medical student	Sharing only	25	comprehensive overview of msw role both in and out of healthcare settings	-	AHP	-
14	2020-05-22	MSW	school curriculum	Medical student	Sharing only	25	introduction to various services available	-	-	-
15	2020-01-03	FC	orientation	Nurse/CC	observation	25	The session give me a very clear idea about financial asst provided by clinic	-	AHP	-
16	2020-04-23	MSW	orientation	Nurse/CC	observation	25	relevant information provided as part of orientation session	-	-	-
17	2020-02-07	Diet	orientation	Nurse/CC	observation	24	education for nutrition	-	-	-
18	2020-01-07	Diet	orientation	Nurse/CC	observation	25	seeing how the educator perform ax to gather info on pt eating habits, sharing current evidence on dietary trends	-	AHP	-
19	2020-01-08	Diet	orientation	Nurse/CC	observation	25	able to observe a session, relate to education for pt. in my setting, in terms of diet, exercise, ensuring pt client gets continuity of care (education).	-	AHP	-
20	2020-03-23	FC	orientation	Nurse/CC	observation	21	my session with <PERSON> has been quite pleasant, she is very patient and clear in her delivery of speech	-	-	-
21	2020-04-07	Diet	orientation	Nurse/CC	observation	25	Appropriate and patient centred health eduation provided to individual pt.	-	-	-
22	2020-03-17	Diet	orientation	Nurse/CC	observation	25	<PERSON> is v well and detailed in explaining her role. Very patient and comprehensive in her counselling and giving guidance to her 3 pts when I was with her	-	AHP	-
23	2020-01-06	POD	orientation	AHP	observation	25	explains everything she is doing and why	-	AHP	-
24	2020-03-17	MSW	orientation	Nurse/CC	observation	21	It tives me a clearer overview of the services under the polyclinic setting. My educator is very friendly, patient in helping me to understand and answer my doubts and queries	-	-	-
25	2020-01-17	MSW	orientation	Nurse/CC	observation	25	Different kinds of services tailored for pts. Who needs support, care holistic	-	AHP	-
26	2020-02-03	MSW	orientation	AHP	observation	25	the detailed explanation on the service scope and the referral reasons	-	-	-
27	2020-03-04	MSW	orientation	Nurse/CC	observation	25	-	-	AHP	-
28	2020-03-04	MSW	orientation	Nurse/CC	observation	25	more understand and clear what are the service can help pt.	-	AHP	-
29	2020-01-13	MSW	orientation	Nurse/CC	observation	24	Better understanding of the services provided	-	-	-
30	2020-01-13	MSW	orientation	Nurse/CC	observation	25	Interactive willingness to share, could understand msw job scope clearer	-	AHP	-
31	2020-01-23	MSW	orientation	Nurse/CC	observation	25	Educator is friendly and explain clearly what is the services provided by MSW	-	AHP	-
32	2020-04-03	FC	orientation	Nurse/CC	Sharing only	25	sharing session on type of cases she encounter, undertanding more on what FC do as well as observation of consult session	-	AHP	-
33	2020-01-20	FC	orientation	Nurse/CC	Sharing only	25	very informative and interactive	-	AHP	-
34	2020-01-16	POD	orientation	AHP	observation	25	gets you involved with session and learn more from it	-	AHP	-
35	2020-02-17	POD	orientation	AHP	observation	25	very friendly, helpful, v good clinician, setting high standards, examples	-	AHP	-
36	2020-01-28	FC	orientation	AHP	observation	25	very thorough	-	AHP	-
37	2020-01-22	Psych	orientation	AHP	observation	25	-	-	AHP	-
38	2020-02-21	PT	orientation	AHP	observation	25	friendly and gave good insight to PT dept and how they work	-	AHP	-
39	2020-04-09	Diet	orientation	Nurse/CC	observation	25	observation of consult session	-	-	-
40	2020-01-20	Diet	orientation	AHP	observation	25	linked it to my profession and how we can work together	-	AHP	-
41	2020-01-14	MSW	orientation	AHP	observation	25	Good clear explanation of the service	-	AHP	-
42	2020-07-06	Diet	Understand role	Medical student	observation	25	Engageable, fun and interseting. Ms <PERSON> is very willing and able to give advice such that her patients listen	-	AHP	-
43	2020-07-06	Diet	Understand role	Medical student	observation	25	I really enjoyed seeing how she does the consult and give advice. I also liked her explanation of what a dietitians does	-	AHP	-
44	2020-07-06	Diet	Understand role	Medical student	observation	25	Good exposure to the role a dietitian plays in holistic care of pt.	-	-	-
45	2020-07-06	Diet	Understand role	Medical student	observation	25	very informative, good insight on different types of diets and dietary advice	lack of patients due to covid	-	-
46	2020-07-06	Diet	Understand role	Medical student	observation	25	Ms <PERSON> the time to tell us more about what the role of a dietitian entails and the specifics of how she advises pts.	-	AHP	-
47	2020-07-06	Diet	Understand role	Medical student	observation	25	Understanding when diabetics are referred to a dietitian, food options of diabetics	-	-	-
48	2020-07-09	MSW	orientation	Nurse/CC	observation	25	-	-	AHP	-
49	2020-07-14	MSW	school curriculum	Medical student	observation	24	I was able to hear more about a pt's family and empathize with support him	-	-	-
50	2020-07-14	MSW	school curriculum	Medical student	observation	25	IT was very interesting and she gave a comprehensive explanation of what msw does	-	AHP	-
51	2020-07-14	MSW	school curriculum	Medical student	observation	25	Very interesting to see how MSW answers the pt to see how the pt can be supported and assisted	would be nice to see more patients	-	-
52	2020-07-14	MSW	school curriculum	Medical student	Sharing only	25	Sharing of job scope of msw + details of application, referral process	-	AHP	-
53	2020-07-14	MSW	school curriculum	Medical student	Sharing only	25	Learned more abt role of msw and their job scope	not able to observe consult	-	-
54	2020-07-14	MSW	school curriculum	Medical student	Sharing only	23	the detailed explanations of job scope	timeslot had no patients	-	-
55	2020-03-10	MSW	orientation	Nurse/CC	observation	25	real case sharing	-	AHP	-
56	2020-03-10	MSW	orientation	Nurse/CC	observation	25	MSW service overview	-	AHP	-
57	2020-03-10	MSW	orientation	Nurse/CC	observation	25	various msw services	-	AHP	-
58	2020-07-08	MSW	orientation	Nurse/CC	observation	20	counselling session	-	-	-
59	2020-03-04	Diet	orientation	Nurse/CC	observation	25	sharing on diff types of diet in diff chronic dz.	-	AHP	-
60	2020-08-06	MSW	orientation	Nurse/CC	observation	25	The sharing session, Q n A and consult session with pt.	-	AHP	-
61	2020-07-07	POD	orientation	AHP	observation	20	able to sit in for case	-	-	-
62	2020-06-29	PT	orientation	AHP	observation	20	able to sit in for case	-	-	-
63	2020-07-03	MSW	orientation	AHP	Sharing only	20	nil	-	-	-
64	2020-07-08	Diet	orientation	AHP	observation	22	the live session with pt	-	-	-
65	2020-07-07	FC	orientation	AHP	observation	20	nil	-	-	-
66	2020-07-08	Psych	orientation	AHP	Sharing only	20	nil	-	-	-
67	2020-07-16	Diet	school curriculum	Medical student	Sharing only	25	Even though there were no pt,. Ms <PERSON> was very engaging and even prep her own set of ? Slides	have slots when it is more likely to have pts.	IP award	Ms <PERSON> is an engaging and patient teacher. She gave very comprehensive answers to our qusetions pertaining to advising pts. Within the consultation
68	2020-07-16	Diet	school curriculum	Medical student	observation	25	Ms <PERSON> was v patient in answering and resolving our queries, her slides were very elaborate and helped us to gain a better idea of what a dietitian does	-	ALL awards	She is very patient and elaborate in her teaching. We have learned a lot about her job scope and helps a lot in our education
69	2020-07-16	Diet	school curriculum	Medical student	observation	24	Had opportunity to watch a v detailed diet consult	-	IP award	She was v willing to share and teach. Answered all questions
70	2020-07-16	Diet	school curriculum	Medical student	Sharing only	25	very educational session. Educator was v jovial and motivated to teach us. Answered all our queries, very kind, proactively giving info and answer our queries where needed	sadly we could not see dietitian in action. That wwould have been ideal for the students.	-	-
71	2020-07-16	Diet	school curriculum	Medical student	observation	25	Personalised 1-1 attachment allows for full exploration of qns. Insightful appreciation of hands on /technical approach to managing pt's diet	-	-	-
72	2020-07-13	MSW	orientation	Nurse/CC	Sharing only	20	The msw not only assist pt with financial asst. social svc asst, but also manage crisis mgmt cases and write appeal for HDB rental flat	-	-	-
73	2020-07-16	MSW	school curriculum	Medical student	Sharing only	25	thanks for the comprehensive coverage of the roles of msw, what we should look out for and services avail for pt!	-	-	-
74	2020-07-16	MSW	school curriculum	Medical student	Sharing only	25	tutor is very concise	-	-	-
75	2020-07-16	MSW	school curriculum	Medical student	Sharing only	25	tutor was friendly and knowledgeable	-	-	-
76	2020-07-16	MSW	school curriculum	Medical student	Sharing only	25	very educational.	case study	ALL awards	she is so nice
77	2020-07-16	MSW	school curriculum	Medical student	Sharing only	25	The tutor is very clear in her explanation and teaching, and very willing to answer whatever queries we had. It was very enjoyable	maybe there could be real life cases involved in teaching	ALL awards	she is very kind and passionate abt her work and her teaching
78	2020-07-16	MSW	school curriculum	Medical student	Sharing only	23	speaker appeals to the relevance in clinical practice	-	-	-
79	2020-07-20	MSW	school curriculum	Medical student	Sharing only	25	friendly educator who gave us a concise and informative session	-	-	-
80	2020-07-20	MSW	school curriculum	Medical student	Sharing only	25	information was shared in a concise manner	-	-	-
81	2020-07-20	MSW	school curriculum	Medical student	Sharing only	25	slides are informative	view pt encounter	-	-
82	2020-07-14	FC	orientation	Nurse/CC	Sharing only	25	it was very detailed and I understood more abt the role of FC as well as the avail govt subsidies that I can inform to pts.	-	TE	she was detailed in her sharing sessions and explained everything well
83	2020-07-13	FC	orientation	Nurse/CC	Sharing only	25	understanding types and avail of financial schemes in polyclinic	-	ALL awards	<PERSON> is an oustanding educator. She is patient in explaining and her roles and responsibilities as an FC. She is approachable to pts and treated them with respect. She is knowledgeable and effective in imparting knowledge to new staff and colleagues, highly recommended!
84	2020-07-16	Diet	orientation	Medical student	observation	25	tutors are very welcoming	-	-	-
85	2020-07-16	Diet	orientation	Medical student	observation	20	-	-	-	-
86	2020-07-16	Diet	orientation	Medical student	observation	25	a lot of useful information	-	-	-
87	2020-07-16	Diet	orientation	Medical student	observation	25	it was very interactive, engaging with real life application	maybe we could have a try at giving diet advice based on a case scenario	All awards	she is so friendly and engaging and passionate abt her role as a dietitian.
88	2020-07-16	Diet	orientation	Medical student	observation	25	It was informative	maybe a case study?	All awards	she is so nice
89	2020-07-16	Diet	orientation	Medical student	observation	25	understand roles of dietitians and common diet plan considerations	if possible, include common myths/how you'd manage overwt/underwt. Pt also	-	-
90	2020-07-14	Diet	orientation	Nurse/CC	observation	19	counselling session with pt on meal plan which will help in my work and personal life	-	TE	she is patient and friendly and motivating, encourage <PERSON> to continue with the meal plan discussed earlier. Sharing knowledge to pt.
91	2020-07-15	Diet	orientation	Nurse/CC	observation	25	observation of consult session	-	AHP	liming listens attentively to pt, gives constructive feedback to pt on how to modify their food intake in order to improve pt chronic conditions. She has a pleasant disposition
92	2020-07-16	Diet	orientation	Nurse/CC	observation	21	got to know more in detail abt job scope, type of case they manage in clinic and management	-	TE	nil
93	2020-07-23	PT	school curriculum	Medical student	observation	25	interactive	-	-	-
94	2020-07-23	PT	school curriculum	Medical student	observation	25	fun and interesting	-	TE, AHP	patient, educative, fun, informative
95	2020-07-23	PT	school curriculum	Medical student	observation	25	he really put in effort to help us understand	-	-	-
96	2020-07-28	FC	school curriculum	Medical student	Sharing only	25	I like the talk about financial ?	-	-	-
97	2020-07-28	FC	school curriculum	Medical student	Sharing only	25	educational with examples and slides	-	ALL	nil
98	2020-07-28	FC	school curriculum	Medical student	Sharing only	25	informative and concise, learnt a lot	would be good if we can see a consult in session	-	-
99	2020-07-28	FC	school curriculum	Medical student	Sharing only	25	learned a lot abt the different schemes	-	IP	nil
100	2020-07-28	FC	school curriculum	Medical student	Sharing only	23	was very engaging in terms of answering qns	-	-	-
101	2020-07-28	FC	school curriculum	Medical student	Sharing only	25	Learning abt other AH and it contributes to the care of the pt	-	ALL	really informative slides
102	2020-07-27	PT	school curriculum	Medical student	observation	25	Educator was very informative and was able to explain the ? Involved	-	-	-
103	2020-07-27	PT	school curriculum	Medical student	observation	25	Ability to try out stuff and the very comprehensive teaching	maybe more patients?	-	-
104	2020-07-27	PT	school curriculum	Medical student	observation	25	seeing what is does during a physio consult	-	-	-
105	2020-08-06	Diet	school curriculum	Medical student	observation	25	Informative, many diff scenarios discussed. Questions well answered, interesting	more info abt pt who would like to gain weight	ALL	tutor is interesting and engaging, easy to understand lecture, good pace, questions well answered
106	2020-08-06	Diet	school curriculum	Medical student	observation	20	speaker was engaging, specific cases on diff conditions was interesting	address more diets for medical conditions	-	-
107	2020-08-06	Diet	school curriculum	Medical student	observation	20	Giving relevant examples that are useful for our learning	-	-	-
108	2020-08-06	Diet	school curriculum	Medical student	observation	25	interactive, give relevant examples	maybe give advice to cure normal pts	ALL	friendly, passionate
109	2020-08-06	Diet	school curriculum	Medical student	observation	25	informative, clinically relevant, concise	-	ALL	willing to teach, forthcoming, knowledgeable, concise
110	2020-08-06	Diet	school curriculum	Medical student	observation	25	Tutor was v enthusiastic abt dietary requirements and used real life examples to help us understand	-	ALL	tutor was friendly
111	2020-08-12	Diet	orientation	AHP	Sharing only	25	The presenter was engaging	-	ALL	I an sense the enthusiam in <PERSON> when she shared her work with me
112	2020-08-11	MSW	orientation	Nurse/CC	observation	25	-	-	-	-
113	2020-08-13	FC	orientation	AHP	observation	25	indepth sharing	-	ALL	Learnt a lot during the session
114	2020-08-12	Diet	orientation	Nurse/CC	observation	25	Observation of consult session	-	ALL	very engaging, friendly towards patients too
115	2020-08-19	Diet	orientation	Nurse/CC	observation	25	I enjoy listening how a customise plan was done for pt to fit into their lifestyle	-	AHP	na
116	2020-07-16	FC	school curriculum	Medical student	Sharing only	25	very educational	case study?	all	very nice lady
117	2020-07-16	FC	school curriculum	Medical student	Sharing only	25	tutor was so friendly and willing to answer our qusetions about healthcare financing. Her presentation and sharing was also structured and clear, and clarified our understanding of this topic very well	maybe they could be real life cases included in the discussion	all	The tutor was passionate about her work which showed in her passionate teaching and it helped with understand this impt aspect of healthcare very well and easily.
118	2020-07-16	FC	school curriculum	Medical student	observation	25	good coverage of what FC do in NUP, appreciated the overview of what funds/asst avail for patients. Thank you	Had a good basic undrestanding, but would appreciate rough guides on means testing/what sort of financial profile would qualify for common assist/funds. (maybe too much/excess info tho)	All	nil
119	2020-07-16	FC	school curriculum	Medical student	observation	25	tutor was very open and friendly	nil	no	-
120	2020-07-16	FC	school curriculum	Medical student	observation	21	speaker was very friendly and engaging	nil	all	nil
121	2020-07-16	FC	school curriculum	Medical student	observation	25	very straight to the point	nil	All	nil
122	2020-08-06	FC	school curriculum	Medical student	observation	25	tutor was very engaging and interactive	maybe give us a couple of the means testing forms	all	very passionate about her job and actively encourages learning
123	2020-08-06	FC	school curriculum	Medical student	observation	25	relevant, informative, concise	-	all	friendly, relevant, insightful, engaging
124	2020-08-06	FC	school curriculum	Medical student	observation	25	tutor was very friendly and I learnt a lot about the different FAS in SG	nope, was great	all	she was super nice and friendly, and answered all our question regarding the Fas in SG
125	2020-08-06	FC	school curriculum	Medical student	observation	25	Ms <PERSON> was very friendly and eager to answer any queries we had	perhaps there can be some case studies for special cases so that we can see how the msw help the pt	all	very friendly, passionate about job
126	2020-08-06	FC	school curriculum	Medical student	observation	20	Real life examples	could be more brief	no	-
127	2020-08-06	FC	school curriculum	Medical student	observation	20	I liked the clear structure of the session	would be good to include an observation session/video of counselling session	all	nil
128	2020-09-03	MSW	Understand role	Nurse/CC	observation	25	nil	nil	-	nil
129	2020-09-08	MSW	orientation	Nurse/CC	observation	25	short and succint	-	-	-
130	2020-09-08	Diet	orientation	Nurse/CC	observation	25	short and informative	-	AHP	nil
131	2020-09-09	Diet	orientation	AHP	observation	20	Sharing diet session. Gout and dm pt taught them how to eat a well balanced diet and understand the pt routine diets plan	nil	AHP	nil
132	2020-07-23	Psych	school curriculum	Medical student	Sharing only	20	speaker was very enthusiastic and encouraged questions	speaker could have use more visual aids to help facilitate learning	NO	-
133	2020-07-27	Psych	school curriculum	Medical student	Sharing only	15	-	-	no	-
134	2020-08-14	Psych	school curriculum	Medical student	Sharing only	25	very informative, explained diff between psychiatrist and psychologist	can let us listen in to a psych session	AHP	very passionate about her job
135	-	Psych	school curriculum	Medical student	Sharing only	20	-	more structure to the talk or being able to sit in consults might be more useful to see how it works in reality	no	-
136	2020-07-27	Psych	school curriculum	Medical student	Sharing only	19	short and succint	include real life examples/demonstration	no	-
137	2020-07-27	Psych	school curriculum	Medical student	Sharing only	25	short and went straight to the point about her profession	could have real life examples	no	-
138	2020-07-27	Psych	school curriculum	Medical student	Sharing only	15	-	hope that we can be attached to psychologist and witness how they interact with pts instead of just having a briefing	NO	-
139	2020-07-27	Psych	school curriculum	Medical student	Sharing only	20	short and informative	perhaps more insights into psychology in general	no	-
140	2020-08-13	Psych	school curriculum	Medical student	Sharing only	25	informative and relevant to current healthcare climate in SG	Go through real life case examples to see how the theories can be applied to clinical practice	ALL	went the extra mile to impart knowledge, engaging
141	2020-09-22	FC	school curriculum	Medical student	Sharing only	25	sharing about the differences btwn inpt and outpt fee payments and financial asst. available	-	-	0
142	2020-09-22	FC	school curriculum	Medical student	Sharing only	23	very helpful that <PERSON> explained the diff schemes avail to us very thoroughly. Because it helped us better understand them	-	NO	-
143	2020-09-22	FC	school curriculum	Medical student	Sharing only	25	-	-	-	-
144	2020-09-22	FC	school curriculum	Medical student	Sharing only	20	explanation of various schemes avail and msw vs fc and how hospitals vs polyclinic bills are handled. And how pts are gg to look for financial ?	-	no	-
145	2020-09-22	FC	school curriculum	Medical student	Sharing only	20	I liked how it highlighted how only certain schemes are avail in polyclinic, as it can get quite confusing for hospital vs polyclinic	-	NO	-
146	2020-09-22	FC	school curriculum	Medical student	Sharing only	25	understanding role of fc, explains abt available financial schemes avail for pts. Diff btwn fc and msw in polyclinic, difference in hospital and polyclinic.	observes a session of FC	NO	-
147	2020-09-23	MSW	orientation	AHP	observation	20	-	-	no	-
148	2020-02-07	PT	orientation	AHP	observation	25	-	-	AHP	-
149	2020-07-15	PT	orientation	Nurse/CC	observation	24	-	-	ALL	nil
150	2020-02-24	PT	orientation	Nurse/CC	observation	25	being able to observe how a session is conducted	-	AHP	-
151	2020-05-08	PT	orientation	Nurse/CC	observation	20	Q and A session	-	-	-
152	2020-05-08	PT	orientation	Nurse/CC	Sharing only	20	how physiotherapists use diff techniques to reduce pt pain	-	-	-
153	2020-08-04	PT	orientation	AHP	observation	24	being together with educator, learning from her about diff injuries and txs	-	ALL	though my time with <PERSON> is short, I can see her passion to share as well as her kindness towards pt
154	2020-09-01	PT	orientation	Nurse/CC	observation	20	-	-	ALL	nil
155	2020-09-01	PT	orientation	Nurse/CC	observation	25	-	-	ALL	nil
156	2020-07-13	PT	school curriculum	Medical student	Sharing only	25	enjoyed learning abt diff areas physio deal with MSK, and the diff condition , exercises taught to pt to help manage their condition	would have liked to observe a pt but there were no patients, can't be helped	All	she was very clear and comprehensive
157	2020-07-13	PT	school curriculum	Medical student	observation	25	I really enjoyed finding an exercise plan that is individualised for the pt. I thought that it was very inspiring and heartening. It was a good exposure to what physios do in polyclinic	time was limited, unable to see how all the equipment is being used to help pts in physio, would be nice to have exposure to more pts and the therapy options	NO	na
158	2020-07-13	PT	school curriculum	Medical student	observation	25	PT tried to teach us what she was doing, the purpose of each exercise	maybe more diff types of pain and injuries	no	-
159	2020-07-13	PT	school curriculum	Medical student	observation	25	observing the PT guide the pt with regards to exercise and advise them accordingly	nil	ALL	she was very patient and accomodating, she took time to go through each pt's case with us and explain the relevant theory
160	2020-07-13	PT	school curriculum	Medical student	observation	25	I was able to experience an actual consult and was amazed at how they were able to take note of details and provide the best possible tx.	-	ALL	she allowed us free reign to explore the facility and understand physiotherapy by experience, all while providing a great introduction and a conclusive summary.
161	2020-07-13	PT	school curriculum	Medical student	observation	25	the PT was very clear and patient in explaning the conditions which helped us to follow the consult easily.	more time allocated for PT 2 hrs	NO	-
162	2020-09-29	MSW	school curriculum	Medical student	observation	25	IT was informative and gives clear idea of what msw do	-	-	-
163	2020-09-29	MSW	school curriculum	Medical student	observation	22	informative	-	no	-
164	2020-09-29	MSW	school curriculum	Medical student	observation	20	informative and patient enough to explain everything	-	no	-
165	2020-09-29	MSW	school curriculum	Medical student	observation	21	informative sharing of slides, new exposure to how a msw consult is like	-	no	-
166	2020-09-29	MSW	school curriculum	Medical student	observation	20	roles and responsibilities of msw, Impt of msw	-	no	-
167	2020-09-29	MSW	school curriculum	Medical student	observation	20	gave me good insight into the vast array of services msw provides and when to refer	-	no	-
168	2020-10-06	Diet	orientation	Nurse/CC	observation	25	observe dietitian conduct actual consultation to the patient	nil	AHP	She explains the role of dietitians well and helped me to better understand what dietitian's role in primary care involves
169	2020-10-05	MSW	school curriculum	Medical student	observation	25	Got to better understand the job scope of MSWs and the extent to which they support pts and the polices or funds to support pts.	-	no	-
170	2020-10-05	MSW	school curriculum	Medical student	observation	25	Got broad overview of job scope of MSW, also answered queries promptly. Was good to see specific details/policies too	-	no	-
171	2020-10-05	MSW	school curriculum	Medical student	observation	25	Clearly explains the role of MSWs and the services they provide to pts	could use some examples of pts in the slide presentation	no	-
172	2020-10-05	MSW	school curriculum	Medical student	observation	25	sharing about how msws can use their programs and tools to help in practical ways	can share case studies or real life examples	no	-
173	2020-10-19	Diet	school curriculum	Medical student	Sharing only	21	very willing to answer to any questions. Very knowledgeable, friendly, appreciate her time with us	-	all	very passionate and willing to teach, helping us to understand the profession practice and how it relates to our med training. Generous in sharing knowledge
174	2020-10-19	Diet	school curriculum	Medical student	Sharing only	25	she teaches case studies to help us understand	-	all	she is esp. keen to teach the med. Students and provide us with resources for further learning
175	2020-10-19	Diet	school curriculum	Medical student	Sharing only	25	took time to address our questions	-	all	nil
176	2020-11-02	MSW	orientation	AHP	Sharing only	25	finding out abt what msw covers and which bodies are usually approached for referral or assistance	was a good coverage of work scope	TE	She highlighted some details to me that was not in the slides such as how means testing is applied for or done. She is easy going and approachable
177	2020-10-09	MSW	school curriculum	Nurse/CC	observation	25	<PERSON> was v helpful and explained the diff schemes etc. and providing examples to help me understand better. He gave me some pamphlets as well to let me understand further	-	AHP	kind, friendly, warm towards patients and is also pt. in listening to their issues
178	2020-12-11	Diet	school curriculum	Medical student	Sharing only	25	fun and interactive session, freely ask questions abt concepts we don't know	Learn more about CHO count, protein ex, healthy plate/pyramid	-	-
179	2020-12-11	Diet	school curriculum	Medical student	Sharing only	25	sharing relevant clinical and practice tips	-	-	-
180	2020-12-11	Diet	school curriculum	Medical student	Sharing only	25	very detailed teaching	-	IP	very detailed teaching and sharing on dietitians
181	2020-12-11	Diet	school curriculum	Medical student	Sharing only	25	learnt a lot about diet control	patient contact	all	detailed teaching
182	2020-12-11	Diet	school curriculum	Medical student	Sharing only	20	healthy plate examples, low fodmap info, Mr <PERSON>	-	-	-
183	2020-12-11	Diet	school curriculum	Medical student	Sharing only	22	interesting eye opening to learn more abt job scope of dietitian	more on specific diets for medical conditions (dash, ckd)	-	-
184	2020-12-11	MSW	school curriculum	Medical student	Sharing only	25	detailed sharing abt ACP	-	IP	friendly and detailed sharing on ACP
185	2020-12-11	MSW	school curriculum	Medical student	Sharing only	25	linking to real life scenario	-	-	-
186	2020-12-11	MSW	school curriculum	Medical student	Sharing only	20	brief explanation of ACP, AMD, LPA and examples	-	-	-
187	2020-12-11	MSW	school curriculum	Medical student	Sharing only	25	brief overview of ACP	-	AHP	friendly and informative
188	2020-12-11	MSW	school curriculum	Medical student	Sharing only	25	slides informative, easy to understand, short and sweet, straight to the point	-	-	-
189	2020-12-11	MSW	school curriculum	Medical student	Sharing only	21	Clarified differences between ACP, AMD, LPA. 1st hand accounts of pt. experiences	-	-	-
190	2021-10-30	PT	school curriculum	Medical student	observation	25	Never been to polyclinic PT environment. Good to learn more about what PT can/cannot do	Good just unfortunate pt. load was low due to IT system change	ALL	very patient and detailed in explanation
191	2021-11-30	PT	school curriculum	Medical student	observation	22	interactive. Educator showed us various equipment, gave e.g.. Of various PT machines and their uses, let us ask questions	-	no	nil
192	2021-12-03	PT	school curriculum	Medical student	observation	25	able to revisit the case, breakdown what was done during clinic to ensure proper understanding	-	AHP	Goes through entire case to ensure proper understanding and answers all questions
193	2021-01-13	Diet	school curriculum	AHP student	Sharing only	25	the information provided and insights of job scope and advise on diets	-	-	-
194	2021-01-13	Diet	school curriculum	AHP student	Sharing only	25	very holistic view of AH. Able to answer query about other topics of interest	-	-	-
195	2021-01-11	Pod	school curriculum	Medical student	observation	25	very willing to teach and clarified many of our questions, helpful	-	AHP	-
196	2021-01-11	Pod	school curriculum	Medical student	observation	25	a lot of patience in answering qns. A lot of initiative in sharing	-	AHP	-
197	2021-01-11	Pod	school curriculum	Medical student	observation	25	very engaging and patient in explaining, readily shares knowledge	put on high risk days so can see more patients	AHP	-
198	2021-01-12	MSW	school curriculum	Medical student	Sharing only	20	good overview of job scope and available schemes for pt.	did not get to observe	no	-
199	2021-01-12	MSW	school curriculum	Medical student	Sharing only	20	gave a broad overview of role of msw	did not get to observe	no	-
200	2021-01-12	MSW	school curriculum	Medical student	Sharing only	20	comprehensive slideshow	more patient encounter	no	-
201	2021-01-12	MSW	school curriculum	Medical student	observation	20	good overview of the role, comprehensive slides, impt of msw in polyclinic	hope to see more patients	no	-
202	2021-01-12	MSW	school curriculum	Medical student	observation	25	very informative, nice experience with pt., observed the way she dealt with pt.	share more personal experiences instead of academic slides	no	-
203	2021-01-12	MSW	school curriculum	Medical student	observation	25	chance to observe pt. interaction and didactic teaching through ppt sharing	maybe more relevance to us as medical students. Case scenarios on when to refer and when to address issues on our own	no	-
204	2021-01-13	MSW	school curriculum	AHP student	Sharing only	25	understanding diff subsidy programmes available in community, holistic view of AH	-	no	-
205	2021-01-13	MSW	school curriculum	AHP student	Sharing only	25	sharing of info to allow us to know the flow and understanding of job	-	-	-
206	2021-01-25	Pod	school curriculum	AHP student	observation	25	being able to learn more abt how footwear can affect foot and ankle and cause pain. Mgmt. of corn, wound care and callus	-	all	Patient and knowledgeable in her area of expertise. She is also educative towards students. I have learnt a lot from her. She is also open to engage idea with PT students as cross exchange learning.
207	2021-01-25	Pod	school curriculum	AHP student	observation	25	I was able to learn more about role of pod and types of pt. seen. It is very informative and relevant to my AH profession PT	-	all	she is patient and willing to share knowledge. She is able to guide students well and provide them with a good insight to podiatry
208	2021-03-01	PT	school curriculum	Medical student	observation	25	went through slides and observations	more time	all	very nice and patient
209	2021-03-01	PT	school curriculum	Medical student	observation	25	very nice	more time	all	so nice
210	2021-03-01	PT	school curriculum	Medical student	observation	25	lost of explanation to pt. and students, demo consult with students	-	all	utmost niceness and helpfulness to students
211	2021-03-01	PT	school curriculum	Medical student	observation	25	training with pt. demo exercises	-	all	very friendly and demonstrates teaching
212	2021-03-01	PT	school curriculum	Medical student	observation	22	very informative, interesting to observe a full PT session with patients	longer session, general tips for us to provide to pt.	no	-
213	2021-03-01	PT	school curriculum	Medical student	observation	25	general understanding of PT and exercises to do	more time, only saw 1	no	-
214	2021-02-23	FC	school curriculum	Medical student	observation	25	clear and comprehensive slide . I especially like the example given in the flipbook of the various letters the pt. is supposed to bring	further explain cpf in slide	AHP	very comprehensive explanations and dedicated in teaching
215	2021-02-23	FC	school curriculum	Medical student	observation	25	very passionate and took time to answer questions	-	ALL	she went the extra mile to prepare the lesson
216	2021-02-23	FC	school curriculum	Medical student	observation	25	trainer was able to give us a much better view from the dr <PERSON>, which was very relevant to our future practice	-	all	Tutor was extremely patient, willing to teach, answering all of our questions with her own personal experiences which makes the teaching effective
217	2021-02-23	FC	school curriculum	Medical student	observation	25	very passionate in sharing and clear in explanations	observe a session	all	It is clear that she is passionate, and also competent in what she does. In educating students, she gave us insights into the components of Financial counselling, types of aid available for low income and how it is applicable to our practice next time
218	2021-02-23	FC	school curriculum	Medical student	observation	24	very approachable, friendly to show us and teach us a lot about medication that are applicable to practice and medical practice	more case study of diff pt.	all	<PERSON> puts in a lot of effort to teach us about diff financial schemes that I appreciate about
219	2021-02-23	FC	school curriculum	Medical student	observation	25	the ahp was very enthusiastic about sharing and helped us understand how to make heads and tails of the very complicated side of healthcare financing	-	all	She was extremely professional and passionate abt her job. She really cares about her pts and goes out of her way to help them. E.g. she leverages her own connections and readings outside to point pts that have lost their job in the direction of open job offers and opportunities to help them get by during the pandemic.
220	2021-02-25	FC	school curriculum	Medical student	observation	18	very informative, concise info that cannot be easily found elsewhere	maybe we could be given some simple brochure/info so that we can be better equipped to explain briefly to pt.	no	-
221	2021-02-25	FC	school curriculum	Medical student	observation	15	basic info to funds	could give guide for when drs refer to FC, kinda monotone	no	-
222	2021-02-25	FC	school curriculum	Medical student	observation	25	type of financial programmes	nil	no	-
223	2021-02-25	FC	school curriculum	Medical student	observation	25	understand more abt funding schemes available	sit in consult	no	-
224	2021-02-25	FC	school curriculum	Medical student	observation	20	Explanation abt various FA in SG	not sure abt the diff of some programmes	no	-
225	2021-02-25	FC	school curriculum	Medical student	observation	25	slides informative	observe a session	IP	she is very detailed
226	2021-03-19	FC	Understand role	Nurse/CC	Sharing only	21	explanatory slides to explain roles of FC and various schemes applicable in our setting	handouts for reference	AHP	knowledgeable and clear with explanation
227	2021-03-19	FC	Understand role	Nurse/CC	Sharing only	25	concise and clear	-	-	-
228	2021-03-19	FC	Understand role	Nurse/CC	Sharing only	20	all questions answered	nil	all	nil
229	2021-03-22	Pod	school curriculum	AHP student	observation	25	understand how other professions dx and tx given. Advice given was also v informative, will be useful when giving advice on a similar case	-	all	Her explanations are informative and helped us understand why certain decisions was done
230	2021-03-22	Pod	school curriculum	AHP student	observation	25	informative sessions abt the function of foot arches and the conservative mgmt. that can be applied to pts through choice of footwear	-	all	informative with dx and the relevance of the conditions to other ahps mgmt. she guided us in the thinking process of observing the foot
231	2021-03-25	Diet	orientation	Nurse/CC	observation	25	Giving advice on choice of diet	-	-	-
232	2021-03-23	FC	school curriculum	Medical student	Sharing only	25	very informative and relevant to my future practice	sit in consult	no	-
233	2021-03-23	FC	school curriculum	Medical student	Sharing only	23	clear and comprehensive overview of the role of FC and how they are different from MSW	-	no	-
234	2021-03-23	FC	school curriculum	Medical student	Sharing only	25	daily procedures , common misconceptions	-	AHP IP	very clear, approachable
235	2021-03-23	FC	school curriculum	Medical student	Sharing only	22	learning about ways on FC helps patient	sit in consult	no	-
236	2021-03-23	FC	school curriculum	Medical student	Sharing only	25	information on the role of FC	-	no	-
237	2021-03-23	FC	school curriculum	Medical student	Sharing only	20	understand role of ahps which normally we don't get to see	try out a hypothetical case	no	-
238	2021-03-23	FC	school curriculum	Medical student	Sharing only	22	very informative	can sit in for a consult if get time	all	excellent teaching
239	2021-03-26	MSW	orientation	Nurse/CC	observation	25	going extra mile to offer patient on her care at home	-	yes	nil
240	2021-03-30	MSW	school curriculum	Medical student	observation	20	nil	-	-	-
241	2021-03-30	MSW	school curriculum	Medical student	observation	20	see and learn what msw do	-	no	-
242	2021-03-30	MSW	school curriculum	Medical student	observation	23	able to sit in and hear consults, find out how msw approach pt.	-	no	-
243	2021-03-30	MSW	school curriculum	Medical student	Sharing only	23	comprehensive teaching	-	no	-
244	2021-03-30	MSW	school curriculum	Medical student	Sharing only	20	comprehensive teaching	-	no	-
245	2021-03-30	FC	orientation	AHP	Sharing only	25	offering assistance on the medical bills, process of applying funding for needy patients	-	all	nil
246	2021-04-06	MSW	orientation	Nurse/CC	observation	25	understand what msw does in terms of job	having to know more about referral	-	-
247	2021-03-30	MSW	orientation	AHP	Sharing only	22	understand role of msw, challenges from msw and pt. perspective, available referral options for patients	would like to observe consult, no patients that day	all	well versed in msw services
248	2021-04-06	MSW	orientation	Nurse/CC	Sharing only	23	understand what services/help that can help in pt.'s life/wellbeing	-	-	-
249	2021-04-06	MSW	orientation	Nurse/CC	Sharing only	20	getting to know the various services available in the community	-	AHP	-
250	2021-04-07	MSW	orientation	Nurse/CC	Sharing only	25	PowerPoint slide is very clear and interesting. I won't feel bored by words only	-	all	she teached and briefed me about svcs of msw very clearly. Combination of pamphlet and ppt slide catch my attn. and make me more interested to the talk
251	2021-04-14	Diet	orientation	Nurse/CC	observation	25	get the chance to observe how dietitian conduct consultation with patient	-	-	-
252	2021-04-14	Diet	orientation	Nurse/CC	observation	25	nil	-	-	-
253	2021-04-26	MSW	Understand role	Medical student	observation	20	series of slides make the learning structured, easy to follow	-	all	provided information and was very willing to answer my questions
254	2021-04-26	MSW	Understand role	Medical student	observation	25	sharing about scope of msw and services provided. Got to sit in observe consult	can see more patients if possible	no	-
255	2021-04-28	Diet	orientation	Nurse/CC	observation	25	discussion part about diet plan with pt. was interesting	-	AHP	the way she explained and discussed the diet plan to pt. was very clear and interesting. She is also quite friendly and approachable, willing to teach
256	2021-04-28	MSW	school curriculum	Medical student	observation	25	explanation clear with good materials	-	-	-
257	2021-04-27	MSW	orientation	Nurse/CC	observation	25	Sharing info using ppt slides. It makes me had a clearer understanding on what does msw can do	-	TE, IP	she explained how msw works and related the ppt information to the pt. she is very patient to explain the background of pt. and what kind of schemes is provided to patient.
258	2021-05-17	Diet	school curriculum	Medical student	Sharing only	25	Dietitian was very informative, interactive, she was also very patient with answering our questions and also tolerated our jokes	-	all	as above
259	2021-05-17	Diet	school curriculum	Medical student	Sharing only	23	interactive approachable	did not get to see any slides, having slides would be helpful	AHP	knowledgeable dietitian, gives clear examples and explanations
260	2021-05-17	Diet	school curriculum	Medical student	Sharing only	24	really answered our questions on diet advice	will still be great to witness a physical consult	AHP	friendly and clear in her recommendations
261	2021-05-17	Diet	school curriculum	Medical student	Sharing only	25	nil	-	all	nil
262	2021-05-17	Diet	school curriculum	Medical student	Sharing only	25	nil	-	all	nil
263	2021-05-17	Diet	school curriculum	Medical student	Sharing only	25	nil	-	no	nil
264	2021-05-17	Diet	school curriculum	Medical student	Sharing only	25	nil	-	all	nil
265	2021-05-17	MSW	school curriculum	Medical student	Sharing only	25	nil	-	no	-
266	2021-05-17	MSW	school curriculum	Medical student	Sharing only	25	nil	-	no	-
267	2021-05-17	MSW	school curriculum	Medical student	Sharing only	25	nil	-	no	-
268	2021-05-17	MSW	school curriculum	Medical student	Sharing only	20	gained valuable insights on role of msw	-	no	-
269	2021-05-17	MSW	school curriculum	Medical student	Sharing only	25	clear explanation , covered many topics	more case based tutorial or discussion, learning how to convey a case in msw referral	ahp	very approachable and friendly, clear teaching
270	2021-05-17	MSW	school curriculum	Medical student	Sharing only	25	very informative, the msw who gave us the talk was very knowledgeable and gave us a very comprehensive overview of the job scope of msws	nil	all	gives very comprehensive summaries of her job scope as an msw
271	2021-05-17	MSW	school curriculum	Medical student	Sharing only	25	sharing was very informative, very easy to follow, I gained much hindsight into the wide job scope and various areas that an msw is involved with	would be nice to meet in person with more interactive teaching	ahp	the sharing was very comprehensive and enjoyable
272	2021-05-28	Diet	school curriculum	Medical student	Sharing only	25	simple clear, informative	more time for more diets	no	-
273	2021-05-28	Diet	school curriculum	Medical student	Sharing only	20	simple to understand	-	yes	-
274	2021-05-28	Diet	school curriculum	Medical student	Sharing only	25	informative and relevant to your clinical practice	-	no	-
275	2021-05-28	Diet	school curriculum	Medical student	Sharing only	20	good breadth with focus on most clinical relevant topics	-	no	-
276	2021-04-12	FC	school curriculum	Nurse/CC	Sharing only	25	detail explanation on exisiting FA available in SG	-	all	<PERSON> knows his scope of duties very well. He is friendly and very caring. He is able to give us a detail explanation of FC svcs
277	2021-04-12	FC	school curriculum	Nurse/CC	Sharing only	25	understand different financial scheme that can help in pt medical expenses	-	-	-
278	2021-07-19	Diet	school curriculum	Medical student	Sharing only	23	she was very passionate about her teaching	in person better	-	-
279	2021-07-19	Diet	school curriculum	Medical student	Sharing only	23	I enjoyed learning abt the diff cases that we can refer to the dietitian and in what circumstance	-	-	-
280	2021-07-19	Diet	school curriculum	Medical student	Sharing only	21	enjoyed interactiveness	-	-	-
281	2021-07-19	Diet	school curriculum	Medical student	Sharing only	25	case study	specific food examples	-	-
282	2021-07-19	Diet	school curriculum	Medical student	Sharing only	25	comprehensive, real life	hopefully ? With more specific foods	-	-
283	2021-07-19	Diet	school curriculum	Medical student	Sharing only	25	case studies	in real life, incorporate edu material for reference	-	-
284	2021-07-19	MSW	school curriculum	Medical student	Sharing only	20	very informative	-	-	-
285	2021-07-19	MSW	school curriculum	Medical student	Sharing only	20	-	-	-	-
286	2021-07-19	MSW	school curriculum	Medical student	Sharing only	25	comprehensive	could be done real life	-	-
287	2021-07-19	MSW	school curriculum	Medical student	Sharing only	25	adds to our holistic education as medical drs	have in person better than online	-	-
288	2021-07-19	MSW	school curriculum	Medical student	Sharing only	25	v comprehensive	real life	-	-
289	2021-07-19	MSW	school curriculum	Medical student	Sharing only	25	detailed presentation slides	real life engagement	-	-
290	2021-03-23	PT	orientation	Nurse/CC	observation	25	I like how the professional attend to patients, gives me understanding of the work they do	-	-	-
291	2021-03-26	PT	orientation	Nurse/CC	observation	25	being able observe full session	-	-	-
292	2021-03-29	PT	school curriculum	Medical student	observation	25	gym	-	no	-
293	2021-03-29	PT	school curriculum	Medical student	observation	25	nil	-	no	-
294	2021-03-29	PT	school curriculum	Medical student	observation	24	get to see them at work. What is happening in actual consult	-	no	-
295	2021-02-16	Diet	school curriculum	Medical student	observation	24	V patient to answer difficult questions understanding grey areas of healthcare and diet	More time to see more cases, only got to see 1 due to schedule	All	Very patient and knowledgable. Explains as much as she can
296	2021-02-16	Diet	school curriculum	Medical student	observation	25	Saw how <PERSON> effectively uses the limited consultation to maximise dietary advice and changes	-	All	Very knowledable and open to questions
297	2021-02-22	Diet	school curriculum	Medical student	observation	25	She is very patient and thorough in her explanation. I learnt alot	-	All	She is very patient and answers all our questions. She also proactively explains the consultation to us and guide as through it
298	2021-02-22	Diet	school curriculum	Medical student	observation	25	Well-paced, with visual aids and handouts	-	All	Dedicated to her patients and teachings, thanks!
299	2021-02-22	Diet	school curriculum	Medical student	observation	25	Understanding more about types of diets	More time to learn about other types of diet	no	-
300	2021-02-22	Diet	school curriculum	Medical student	observation	25	Answered questions about diets	More time to go through different types	no	-
301	2021-02-22	Diet	school curriculum	Medical student	observation	23	She is very friendly and shares valuable clinical tips	Would like to see actual counselling with patient (perhaps slightly longer duration)	AHP	She is very knowledgable anf approachable
302	2021-02-22	Diet	school curriculum	Medical student	observation	25	Very friendly and useful advice. Thanks for printing out dietary avice sheets for us too	Would be good if we were allocated more time to be able to see patients in a consultation session	no	-
303	2021-03-22	Diet	school curriculum	Medical student	Sharing only	25	She was approachable and helpful to answer many of our questions	Perhaps get an overview of not just common conditions dietitians deal with (e.g. diabetes) but also what we as medical students can learn/read up on	no	-
304	2021-03-22	Diet	school curriculum	Medical student	Sharing only	21	Gives an overview of the roles different allied health professionas and the role they play in patients care that we may not see in the hospital postings/ when working in the future	-	-	-
305	2021-03-22	Diet	school curriculum	Medical student	Sharing only	24	Can ask relevant questions which also applies to us, regarding diet	-	AHP	The Dietitian taught us many things which they do and also gave us a lot of advices on our diet patterns. She is also patient and answers a lot of my questions
306	2021-03-22	Diet	school curriculum	Medical student	Sharing only	25	Very informative abd clinically relevant	Maybe can try the nutritional supplements	All	Excellent conduct and educational driven attitude. Knows relevant scope for appropriate audience
307	2021-04-06	Diet	orientation	AHP	observation	25	Understanding the dietetics services	-	All	-
308	2021-04-09	Diet	orientation	Nurse/CC	observation	25	I like the discussion of real cases scenario as it lets me knows more about patient and the lifestyle changes. The education also consists of many things that increase my nursing knowledge on part of diet	-	All	<PERSON> has shown me what she advice for patient clearly. She also shared with me the 101 Guide to Healthy Eating pamphlet so that I am able to advice my patient on diet education before they meet the dietitian. She let me know the importance of collaboration between nurses and dietitian.
309	2021-05-12	Diet	orientation	Nurse/CC	observation	25	Informative and engaging, useful to understand the flow of a typical consult	-	IP	Very approachable and willing to share her knowledge, patient in going through details of a typical consult with us
310	2021-04-06	FC	orientation	AHP	Sharing only	25	diff types of financial schemes	observe a session	All	very detailed
311	2021-04-06	FC	orientation	AHP	observation	25	observation of pts. Understanding eligibility and challenges faced by different pts and requirements to obtain diff FA	-	All	Thorough with presentation slides, good patient support, inspiring
312	2021-05-04	FC	school curriculum	Nursing student	Sharing only	25	information of govt resources and roles of FC	-	TE	friendly, approachable, willing to share govt resources that can help pts and her role
313	2021-05-04	FC	school curriculum	Nursing student	Sharing only	25	understand FA schemes and criteria	-	AHP	friendly, knowledgeable, willing to share info
314	2021-09-16	MSW	orientation	Nurse/CC	observation	20	powerpoint slides, able to sit in for case	-	ahp	Knowledgeable, able to explain clearly, be it in diff org or in same org like FC services vs MSW, community nursing
315	2021-09-27	MSW	school curriculum	Medical student	Sharing only	22	detailed and covered a lot of aspects of her job	-	no	-
316	2021-09-28	MSW	school curriculum	Medical student	Sharing only	20	nil	-	no	-
317	2021-09-28	MSW	school curriculum	Medical student	Sharing only	20	I enjoyed the sharing, it was informative and I had a better understanding of the work MSWs do and how they are pertinent in the care of patients	-	no	-
318	2021-09-21	MSW	school curriculum	Medical student	Sharing only	21	educator was very comprehensive in explaining the jobscope of MSW	maybe can list some problems or issues with referrals, that would be quite clinicall relevant to us in our future work to ensure good partnership	AHP	The educator is very thorough and knowledgeable, she is also patient with our questions and made the sesion enjoyable
319	2021-09-28	MSW	school curriculum	Medical student	Sharing only	20	pretty concise, msw very approachable, enthusiastic in sharing about her job scope and the relevant schemes that our patients can benefit from. I gained a better understanding about what the msw does	-	no	-
320	2021-09-28	MSW	school curriculum	Medical student	Sharing only	17	comprehensive, systemic sharing, easy to follow	more pictures with slides, not just at the end so that we can have a rough picture of what each org does	no	-
321	2021-10-04	MSW	school curriculum	Medical student	Sharing only	20	nil	-	no	-
322	2021-10-04	MSW	school curriculum	Medical student	Sharing only	18	succint, well catered to student level	-	no	-
323	2021-10-04	MSW	school curriculum	Medical student	Sharing only	24	very friendly, informative, relevant	-	no	-
324	2021-10-04	MSW	school curriculum	Medical student	Sharing only	25	very approachable, enjoy the opportunity to ask questions	-	-	-
325	2021-10-04	MSW	school curriculum	Medical student	Sharing only	25	friendly, sharing, good slides	-	no	-
326	2021-10-04	MSW	school curriculum	Medical student	Sharing only	25	well tailored to student learning	-	-	-
327	2021-11-23	MSW	orientation	Nurse/CC	Sharing only	25	sharing of different services provided for pts according to their needs	-	TE AHP	explain and teach well on queries that I've asked <PERSON> to answer all questions asked
328	2021-11-02	Diet	school curriculum	Nursing student	Sharing only	23	It allowed me to gain insight to the MDT structure and how nursing and diet are closely linked	could be longer For Q n A	no	-
329	2021-11-02	Diet	school curriculum	Nursing student	Sharing only	24	graphic help visualise content, qns help reinforce our current understanding	-	no	-
330	2021-11-02	Diet	school curriculum	Nursing student	Sharing only	25	learning in detail for diet planning	-	TE AHP	educator able to explain well to us and she is friendly
331	2021-11-02	Diet	school curriculum	Nursing student	Sharing only	23	educator friendly and approachable	-	TE AHP	nil
332	2021-11-02	Diet	school curriculum	Nursing student	Sharing only	20	share about the diet for dm patient	-	TE AHP	nil
333	2021-11-02	Diet	school curriculum	Nursing student	Sharing only	24	educator was engaging, friendly, clarified some misconceptions abt <NRP>	-	TE AHP	nil
334	2021-11-02	Diet	school curriculum	Nursing student	Sharing only	22	dicussing about myths/truths revolving ard dietitian job scope. Using physical aids and images to help with teaching	-	TE AHP	nil
335	2021-10-12	MSW	school curriculum	Medical student	Sharing only	25	Insightful, helped me learn more abt role of MSW	-	no	-
336	2021-10-12	MSW	school curriculum	Medical student	Sharing only	25	comprehensive coverage of MSS	-	TE AHP	she was very patient and thorough with the scope and was very passionate about imparting knowledge to us
337	2021-10-12	MSW	school curriculum	Medical student	Sharing only	25	insightful content and engaging presentation	-	no	-
338	2021-10-12	MSW	school curriculum	Medical student	Sharing only	25	powerpoint slide is clear and provides relevant info covered	-	no	-
339	2021-10-12	MSW	school curriculum	Medical student	Sharing only	23	succint content, effective delivery	-	no	-
340	2021-10-12	MSW	school curriculum	Medical student	Sharing only	20	good, informative sharing on role of msw and healthcare system	-	no	-
341	2021-11-30	MSW	school curriculum	Medical student	Sharing only	23	very informational, gives a very good overview	can be more concise	no	-
342	2021-11-30	MSW	school curriculum	Medical student	Sharing only	25	I like how interactive and knowledgeable the teacher was	-	no	-
343	2021-11-30	MSW	school curriculum	Medical student	Sharing only	21	the session was very informative and give us a good insight into the job scope of MSW	-	-	-
344	2021-11-30	MSW	school curriculum	Medical student	Sharing only	21	good introduction to the work of MSW	section on how dr should refer to mss	TE AHP	overal v informative session - integrated medical practice of msw services, interactive session, promoted team based care
345	2021-11-30	MSW	school curriculum	Medical student	Sharing only	25	slides were easy to understand, teaching was concise/relevant, could clearly see the connection with medical practice and how it creates synergy in that case	-	AHP	she was engaging and interactive session was really useful
346	2021-11-30	MSW	school curriculum	Medical student	Sharing only	23	concise, short, friendly ahp	we can have a shorter session	no	-
347	2021-11-30	MSW	school curriculum	Medical student	Sharing only	21	education was informative, helps us better understand job scope of msw. Session was great and comprehensive	-	-	-
348	2021-12-02	Pod	school curriculum	Medical student	observation	25	IT was in person and was able to apply my knowledge in practice	session can be longer, would like more exposure - dm foot, warts, amputations	AHP	pleasant and inspires interest
349	2021-12-02	Pod	school curriculum	Medical student	observation	22	I liked the fact that I could observe a consult. The instructors were friendly and willing to share their knowledge	more sessions, scheduled sessions during high risk clinic	AHP	she went above and beyond to make us feel welcomed, did not hesistate to clarify doubts, very knowledgeable and passionate in her field
350	2021-12-02	Pod	school curriculum	Medical student	observation	25	very interesting field of practice, a lot of interesting sharing with great resources like photos of past cases	-	AHP	Great educator with a clear passion for pts. And the difficulties they face. And the issues facing her patients as a whole
351	2021-12-02	Pod	school curriculum	Medical student	observation	25	very interesting as we could see a wide range of conditions related to foot and ankle that is applicable to our learning	more sessions to see more conditions	AHP	She is very friendly, knowledgeable, approachable. She is willing to answer all our questions
352	2021-12-02	Pod	school curriculum	Medical student	observation	25	comprehensive and concise	-	AHP	explains the subject very well, friendly, approachable
353	2021-12-02	Pod	school curriculum	Medical student	observation	25	engaging and educational session where we learnt more about various foot lesions	schedule session so that we can see high risk foot clinic	AHP	knowledgeable, approachable and teaches well.
354	2021-12-06	Psych	orientation	Nurse/CC	Sharing only	25	learning to rephrase my questions to patients and how to encourage patients to continue improve on their health mgmt	observe actual consult, half day	TE AHP	Knowledgeable, very generous to impart this experience. It has been a rewarding hour
355	2021-12-08	Diet	school curriculum	AHP student	observation	21	observing how the dietitian communicates with patient	-	-	-
356	2021-12-08	FC	school curriculum	AHP student	observation	25	opens up my perspective about other AHP	-	TE AHP	he take patience in teaching me
357	2021-12-08	POD	school curriculum	AHP student	observation	25	it was very eye opening, I learned a lot of things	can be longer	-	-
358	2021-12-02	PT	school curriculum	Medical student	observation	25	sharing of a broad overview of physio role, able to observe full consult	-	TE AHP	very friendly, approachable, able to clearly articulate and explain job scope to us and how PT are relevant to our future practice as dr.
359	2021-12-02	PT	school curriculum	Medical student	observation	25	relevant and good exposure for us as future colleagues	-	TE AHP	friendly and answered our questions, patient with us, good with pt, showed good eg. Of pt rapport and care
360	2021-12-03	PT	orientation	AHP	observation	22	observation of clinic helped me better understand what PT do	-	-	-
361	2021-12-02	PT	school curriculum	Medical student	observation	25	-	-	TE AHP	very knowledgeable as uses the different modalities In clinic to teach
362	2021-12-02	PT	school curriculum	Medical student	observation	23	very engaging and showed us different modalities used in PT	-	TE AHP	-
363	2021-12-02	PT	school curriculum	Medical student	observation	25	-	-	TE AHP	uses different methods to teach us
364	2021-12-10	Diet	school curriculum	AHP student	observation	25	observed patients with different scenarios	-	TE AHP	very friendly approachable, treat pt with respect, very detailed explanation of diet plan, address pt concern and enquiries
365	2021-12-10	FC	school curriculum	AHP student	Sharing only	25	detailed and interesting session	-	-	-
366	2021-12-17	FC	school curriculum	AHP student	Sharing only	21	info about subsidies and FAS which is useful for myself and family	-	-	-
367	2021-12-10	FC	school curriculum	AHP student	Sharing only	21	detailed explanation of various subsidy schemes	hopefully we get to observe pt consult	-	-
368	2021-12-15	FC	school curriculum	AHP student	Sharing only	22	explanation was succint and well done. Information was conveyed clearly	more sessions with other AHPs	TE AHP	<PERSON> shows excellence in delivering the info. Even when unsure, she makes an effort to either findout more or directs participants to appropriate sources of info. She is patient in her explanation, taking time to fully explain what she needs to teach
369	2021-12-15	FC	school curriculum	AHP student	Sharing only	25	very detailed info and explanation with regards to job scope and available FS	-	-	-
370	2021-12-17	FC	school curriculum	AHP student	Sharing only	25	elaborate and touched on areas that would usually not be included in class materials, giving holistic view of healthcare	-	-	-
371	2021-12-27	Psych	orientation	Nurse/CC	Sharing only	23	the clarification part on how to address the social needs of patient e.g. to discuss with pt if they attend religious session and also how they mingle with friends	-	-	-
372	2022-11-05	FC	school curriculum	Nursing student	Sharing only	25	sharing on financial programme that can help pt	-	TE AHP	-
373	2022-11-03	FC	orientation	Nurse/CC	Sharing only	25	Shared on diff types of FA and role of FC in polyclinic	-	TE AHP	From what she has shared, I can see that she is passionate about helping patients with financial difficulties
374	2022-11-05	FC	school curriculum	Nursing student	Sharing only	20	sharing of the impt of FC and the different types types of assistance schemes available	-	TE AHP	-
375	2022-12-08	FC	school curriculum	AHP student	Sharing only	25	educator gave very insightful sharing to the assistance programmes that patients may be eligible for	-	TE AHP	The educator demonstrated a strong dedication to service excellence and has made the sharing very applicable to my future scope of practice. As such, she has clearly demonstrated the importance of teamwork in the healthcare sector. She is also committed to educating future healthcare workers and aims to increase the awareness and accessibility of her service for more pts to benefit from
376	2022-12-08	FC	school curriculum	AHP student	observation	25	The <PERSON> was very professional in her job when she was communicating with pt. she also did a very informative introduction into the job as an FC	more teaching on the communication skills needed	TE AHP	-
377	2022-12-09	FC	orientation	Nurse/CC	observation	25	there are many avenues where pt can obtain assistance and how I can help them by referring them to our FC	hope the session can be half a day instead of one hour	TE AHP	<PERSON> is very approachable and eager to impart her knowledge. She is unreserved to share her experiences and encourages. We are all important to our pts in their road to recovery.
378	2022-12-13	FC	school curriculum	Nursing student	Sharing only	22	sharing about MAF	-	TE AHP	-
379	2022-12-03	FC	school curriculum	Medical student	observation	25	<PERSON> was very kind and friendly to me, she cares for pts with true heart	-	TE AHP	<PERSON> treats students as friends and is very happy to share her experience. Demonstrates jovial hope and trust in the face of what often is the bleakness and suffering of the medical scene. Will always rememberher care and attendtion to detail in explaining FC concepts to us as medical students
380	2022-12-16	FC	school curriculum	Nursing student	observation	25	nil	-	TE AHP	-
381	2022-12-16	FC	school curriculum	Nursing student	Sharing only	25	very insightful, learned a lot. Session holistic and covered sufficient areas	-	-	-
382	2022-12-16	FC	school curriculum	Nursing student	Sharing only	25	informative regarding role of FC. Helpful in summarising available financial schemes to aid those in need - can be used in future when interacting with patients.	-	TE AHP	knowledgeable and friendly, helpful, very passionate about her work
383	2022-12-16	FC	school curriculum	Nursing student	Sharing only	20	enjoyable, gave me an insight into the role of FC	It was too rushed, location too small	-	-
384	2022-12-16	FC	school curriculum	Nursing student	Sharing only	25	very informative, gained a better understanding of FC's role in MDT	-	TE AHP	patient and willing to share knowledge
385	2022-12-16	FC	school curriculum	Nursing student	Sharing only	25	the types of FA available for different people	observe counselling session	TE AHP	she is very patient in explaining things in details and we learnt a lot
386	2022-12-16	FC	school curriculum	Nursing student	Sharing only	23	About how informative the session was	-	TE AHP	Patient and clearly explains to us the information. Always checking back if we understood
387	2022-01-05	Diet	school curriculum	AHP student	observation	25	I like the patience and clarity of the educator. There's language barrier since the helper only know how to speak malay but she knos the lifestyle choices and habits that the pt does, and get the HCP was resilient and patient.	sitting position to have better view of session	TE AHP	Patient, friendly, approachable, passionate, thoughtful. Able to explain clinical decisions and communicate well with pts.
388	2022-01-05	Diet	school curriculum	AHP student	Sharing only	25	able to answer queries I have and explain the role of dietitian	I would like to see first hand how the educator interacts with pt	-	-
389	2022-01-05	Diet	school curriculum	AHP student	observation	25	can see the counselling session live	longer session	-	-
390	2022-01-05	Diet	school curriculum	AHP student	observation	25	the observation of consult and how ms <PERSON> helped the patient by advising on diet	-	-	-
391	2022-10-12	FC	school curriculum	Medical student	observation	25	the friendliness of the educator really encouraged me to ask more qns, hence allowing me to get a better pic of the role of AHPs	-	TE AHP	-
392	2022-12-17	FC	school curriculum	AHP student	observation	25	being able to observe the FC interaction with pt and how she is able to remain cheerful and friendly towards pt to make them feel comfortable	more opportunities to observe more pt interactions to understand the situation more in depth	TE AHP	<PERSON> was very inspiring and friendly , she has tried to explain her jobscope in layman terms to help me understand and appreciate the workload of an FC
393	2022-12-10	FC	school curriculum	AHP student	observation	25	I enjoyed watching ms <PERSON> during a consult session whereby I was able to observe her in action and truly appreciate her roles and responsibility as a FC in healthcare	-	TE AHP	the manner in which she introduced her profession showed her passion for Financial Counselling and answered promptly to all doubts and questions that I had. She also explains how the AHP work together closely in order to best ensure patient centred care and best patient outcomes
394	2022-12-15	FC	school curriculum	AHP student	observation	24	friendly staff who were patient with us learning abt AHPS	-	TE AHP	caring, took care of us, briefed us on details of activities tirelesly despite being busy while working, planned activities for us to partake during ?
395	2022-12-15	FC	school curriculum	AHP student	observation	24	the FC was very approachable and fun to talk to. She is also very knowledgeable in the field and even shared her own personal journey	-	TE AHP	excellent teaching, shared about the details and nuances of being a FC. Shared about the difficulties and rewarding moments of her job
396	2022-12-15	FC	school curriculum	Medical student	Sharing only	25	I like how the slides were prepared, it was much easier to learn with visual aids	observe session	TE AHP	she was very welcoming and open about sharing her role as a FC. I also learnt many new things from her like the available schemes to help needy pts. She also emphasised the main goal of helping pts and alleviating their financial burden and to take care of their dignity as well
397	2022-12-15	FC	school curriculum	Medical student	Sharing only	25	I was able to understand the job scope of FC a bit better and found out quite a lot that I didn't know previously	sit through consult to better understand application of what I've learned	TE AHP	<PERSON> was very patient in explaining everything to us, answer our qns, make info bite sized and easier to comprehend. I can see that she really has heart for her job and does her best to help lighten the financial burden of pts.
398	2022-12-15	FC	school curriculum	Medical student	Sharing only	25	very detailed explanation of all the schemes available	-	TE AHP	very detailed explanation of all the schemes available
399	2022-12-15	FC	school curriculum	Medical student	Sharing only	25	very friendly and informative	-	TE AHP	very friendly and informative
400	2022-01-05	FC	school curriculum	AHP student	observation	25	she put up a slide show to share with us her jobscope, she was extremely friendly and easy to approach. First hand seeing her in action	-	TE AHP	the interaction with pt was very open and easy, allowing the pt to open up easily to them to share with them what difficulties they are facing. She really loves her job , telling me about the interesting people they meet
401	2022-01-05	FC	school curriculum	AHP student	observation	25	she took the effort to run through subsidy process which allows for better undrstanding of what FC do	-	TE AHP	She is passionate about her profession and comes off warm and friendly which allows for clarification to be done easily. The slides that she prepared also help for better assimilation into the role she unerstakes in a patient's healthcare journey
402	2022-01-07	FC	school curriculum	AHP student	Sharing only	25	clear overview of pts journey for FC	real life example of interaction	TE AHP	explains concisely and clearly, very friendly too
403	2022-01-07	FC	school curriculum	AHP student	Sharing only	25	tried to make us feel comfortable and constantly engaged us	would like to watch consult	TE AHP	explains well and eloquently, friendly gives her own pro tip as FC
404	2022-01-07	FC	school curriculum	AHP student	observation	25	clinical encounter with pt	-	TE AHP	shared much about her personal experience and about her life as a dietitian, she was very inspiring and geunine abt her role in NUP
405	2022-01-07	MSW	school curriculum	AHP student	Sharing only	25	touched on several cases of interset and advice given was relevant to real world	-	TE AHP	I have learnt a great deal from his sharings and it is obvious he is passionate abt his work. He is also in tuouch with most reent guidelines and up to date re. clinical
406	2022-01-07	MSW	school curriculum	AHP student	Sharing only	25	shared a lot about MSW and receptive to qns	observing consult would be nice	TE AHP	very well versed in his work as a MSW and never hesitates to share more and answer qns
407	2022-01-07	Diet	school curriculum	AHP student	observation	25	sharing abt diff ahps and job scopes and highlighting job scope of dietitians	-	TE AHP	she has passionately shared about her experience, provided me with great insights about her profession and other AHPs profession, sparking an interest in me to explore other professions in the healthcare sector
408	2022-01-12	Diet	orientation	Nurse/CC	Sharing only	20	know better the dietitian job scope	-	TE AHP	-
409	2022-01-05	FC	school curriculum	AHP student	observation	25	in depth training, learnt a lot about financial schemes, friendly cheerful, well versed	-	TE AHP	excellent inspiring and passionate individual who demonstrates passion in teaching, genuinely cares and make a diff in educatin outside his professional group, able to inspire and teach well
410	2022-01-05	FC	school curriculum	AHP student	observation	25	concise and informative slides that facilitated my learning process effectively	-	-	-
411	2022-01-18	Diet	orientation	Nurse/CC	observation	25	diet counselling with pt, clear intro to role of dietitian	schedule session for newly dx dm, hyperlipidaemia, low purine diet	-	-
412	2022-02-08	Diet	school curriculum	Medical student	Sharing only	25	slides were relevant and Ms <PERSON> was able to give a succint and complete overview of a dietitians job scope and role	more info about different diets	-	-
413	2022-02-08	Diet	school curriculum	Medical student	Sharing only	25	patient and answered my queries	-	TE AHP	experienced in field of practice, patient in answering my queries re. diet to recommend patients. I enjoyed the session and found it useful for my future practice. Good educator, able to summarise key concepts.
414	2022-02-08	Diet	school curriculum	Medical student	Sharing only	21	comprehensive	-	-	-
415	2022-02-08	Diet	school curriculum	Medical student	Sharing only	20	nil	-	-	-
416	2022-02-08	Diet	school curriculum	Medical student	Sharing only	22	succint content, well delivered	more info on content of each type of diet	-	-
417	2022-02-14	MSW	orientation	Nurse/CC	Sharing only	24	sharing about jobscope and duties	more insight to the job, kind of patients encountered, can serve as relevant learning material	-	-
418	2022-02-14	MSW	orientation	Nurse/CC	Sharing only	20	resources that were shared	observe a session	-	-
419	2022-02-24	Diet	orientation	Nurse/CC	observation	20	nil	-	-	-
420	2022-02-22	MSW	school curriculum	Medical student	Sharing only	25	tutor enthusiastic and engaging, benefited from the session	-	TE AHP	tutor was very patient and enthusiastic about her job. She was extremely polite and able to rub her interest on us. Engaging in her lesson, taught us in clear and concise manner. She put her heart in teaching and I thoroughl enjoyed her lesson.
421	2022-02-22	MSW	school curriculum	Medical student	Sharing only	25	knowledgeable and explained everything clearly and in great detail	-	TE AHP	her sharing was informative and she seem v passionate. I learnt a lot more about role of msw
422	2022-02-22	MSW	school curriculum	Medical student	Sharing only	20	nil	-	-	-
423	2022-02-22	MSW	school curriculum	Medical student	Sharing only	25	comprehensive	-	-	-
424	2022-02-22	MSW	school curriculum	Medical student	Sharing only	21	gain better insight of job scope of msw	-	-	-
425	2022-01-05	FC	school curriculum	AHP student	Sharing only	25	she really spend time to explain about FC to us, even use real case scenarios & further gave examples and 'what if's to give a comprehensive explanation.	everyone should have a chance to be attached to FC not just a few of us	TE	even when guiding us and explaining things to us, it was very personal and directed at us, not just a teaching session. Her passion is real and evidently transmitted to us
426	2022-01-05	FC	school curriculum	AHP student	Sharing only	25	I like how she link FC role to pharm role and make realise that we need work hand in hand for benefit of pts.	session and duration is just nice but willing to attend again to learn more	TE AHP	makes me understand importance of involving pharmacist with ahp and definitely make me a better pharm in future
427	2021-12-15	FC	school curriculum	AHP student	Sharing only	25	the FC took time and effort to answer my questions in detail. She angled her answers to fit my future professional career (from the perspective of a pharmacist)	spend more time observe more consults but that is beyond the educator	TE AHP	the educator felt genuine in educating AHPS. The angling of a FC from a pharm point of view really help me appreciate the work of FC. In future, I will not feel adversed to refer pt to FC
428	2021-12-15	FC	school curriculum	AHP student	Sharing only	22	passionate and provided a lot of insights and information about FC and I was able to learn a lot about the different schemes available to recommend pts	-	TE AHP	-
429	2022-01-07	FC	school curriculum	AHP student	Sharing only	25	educator was friendly and knowledgeable and willing to share knowledge	would like to see patient interaction but came wrong time	-	-
430	2022-03-16	Psych	school curriculum	Medical student	Sharing only	23	It gave a very comprehensive overview of the services psychologists provide in the primary care setting. The session also explored how doctors can partner with psychologists in managing patients holistically.	We are keen to learn more about engaging patients who are less forthcoming in sharing information.	-	-
431	2022-03-18	MSW	school curriculum	Medical student	Sharing only	25	session was very comprehensive and informative, enjoyed learning more about job scope of msw	-	-	-
432	2022-03-18	MSW	school curriculum	Medical student	Sharing only	25	<PERSON> was very passionate abt her job, knowledgeable too	-	-	-
433	2022-03-18	MSW	school curriculum	Medical student	Sharing only	20	Educator was extremely friendly during the session and covered the role of MSW comprehensively	-	-	-
434	2022-03-18	MSW	school curriculum	Medical student	Sharing only	20	nil	-	-	-
435	2022-03-18	MSW	school curriculum	Medical student	Sharing only	20	nil	-	-	-
436	2022-03-18	MSW	school curriculum	Medical student	Sharing only	23	very informative session abt role of MSW in primary care	-	-	-
437	2022-03-24	MSW	orientation	Nurse/CC	Sharing only	25	the educator have abundance of knowledge re. MSS	-	TE AHP	-
438	2022-03-24	MSW	orientation	Nurse/CC	Sharing only	25	know the MSW role more	-	TE AHP	-
439	2022-03-31	Psych	orientation	Nurse/CC	Sharing only	25	he gave me clearer understanding of his job scope as a psych as I rarely work with them	-	-	-
440	2022-03-16	MSW	orientation	Nurse/CC	Sharing only	25	<PERSON> was clear in giving explanations and knowledgeable. Able to answer my queries/doubts	-	-	-
441	2022-04-04	Psych	orientation	Nurse/CC	Sharing only	22	-	-	TE AHP	he can demonstrate and have passion in teaching
442	2022-04-04	Psych	orientation	Nurse/CC	Sharing only	25	the way the AHP share, AHP is well understood, his duty to give appropriate advice	Sharing session can be longer for us to understand the importance & needs for AHP, more case study	TE AHP	-
443	2022-04-04	Psych	orientation	Nurse/CC	Sharing only	20	insight of service and better understanding	-	-	-
444	2022-04-04	Psych	orientation	Nurse/CC	Sharing only	22	-	-	-	-
445	2022-04-04	Psych	orientation	Nurse/CC	Sharing only	20	Better understanding of psych services, understand type of psychology pts have	share case study	TE AHP	Shared all about psych services and demonstrate passion
446	2022-04-07	MSW	orientation	Nurse/CC	Sharing only	25	educational and straightforward, educators was friendly, approachable	-	TE AHP	<PERSON> is very friendly and welcoming, she knows what she is explaining and makes sure I understand
447	2022-04-13	Diet	school curriculum	Medical student	observation	25	the question and answer by dietitian	-	-	-
448	2022-04-13	Diet	school curriculum	Medical student	observation	25	very approachable, friendly open to answering all questions	-	-	-
449	2022-04-22	Diet	orientation	Nurse/CC	Sharing only	25	details of dietitian job scope, briefly learn how they help pt plan their meals	-	-	-
450	2022-04-25	Diet	school curriculum	AHP student	observation	25	covered a wide range of content of diet advice from dm to hypt	more specific tips/diagrams	IP	patient educator, open to questions, knowledgeable
451	2022-04-25	Diet	school curriculum	AHP student	observation	25	get to know what dietitian do and how it plays a part in allied health	all types of patients	TE AHP	she took the time to explain in depth even though it was no necessary and answered our questions well
452	2022-04-25	Psych	orientation	AHP student	Sharing only	25	<PERSON> explained the observation session and training programme in detail, making sure I understand the concept and process	-	TE AHP	answer all questions and give explanation in detail with patience
453	2022-04-25	Psych	orientation	Nurse/CC	Sharing only	20	IT allows me to have an idea on the public can have access to his service via polyclinic via appt	-	TE AHP	-
454	2022-04-25	Psych	school curriculum	Nursing student	Sharing only	25	explain clearly	-	TE AHP	Patiently explanation, slide by slide provide explanation ensure listener follow and understand
455	2022-04-28	MSW	orientation	Nurse/CC	Sharing only	25	roughly understanding msw job scope, explain what org they work with	-	TE AHP	explained well, help me understand details on msw job role
456	2022-03-25	PT	orientation	Nurse/CC	observation	22	nil	-	TE AHP	even though I only spent 2 hours here, <PERSON> is really committed to educate me and she is very knowledgeable in her field. She gave me insights beyond pri care setting such as DRC and inpatient. She also shared about overseas context
457	2022-03-29	PT	orientation	Nurse/CC	observation	25	nil	-	TE	she has abundance knowledge about the materials. Instead of going throught the slides, she has given examples to support and let us kno how the therapy works
458	2022-03-29	PT	orientation	Nurse/CC	observation	25	nil	-	Te	<PERSON> is very experienced, let us know more regard to therapy service
459	2022-03-29	PT	orientation	Nurse/CC	observation	20	nil	-	TE AHP	<PERSON> is caring , patient PT. shows empathy to pt. during 1 hour session I learnt a lot from her. She has provide the best to patients and NUP
460	2022-05-06	MSW	orientation	AHP	observation	25	easy to understand and i am able to know & understand the job scope of MSW	-	TE AHP	she is patient and kind and her explanations are easy to understand
461	2022-05-11	Diet	orientation	Nurse/CC	Sharing only	25	<PERSON> is very friendly and answered questions beyond the slides	-	TE AHP	<PERSON> is very knowledgeable and shared about the common myth such as effectiveness of IF and etc. shared valuable information that will enable us to provide better care for ourp patients
462	2022-05-11	Diet	orientation	Nurse/CC	Sharing only	20	Interactive Q n A session, attractive slides and detailed info	-	TE AHP	friendly and approachable to ask questions, willing to share her experiences and very detailed in explanations.
463	2022-05-12	Diet	school curriculum	Nursing student	observation	25	clear explanations, warm attitude towards patient, simple layman terminology recommendations and alternatives give pt pamphlets on maintaining health and addresses it, accentuates on concerning issues and provides relevant solutions	-	TE AHP	<PERSON> has clearly demonstrated a warm image of a healthcare worker and gives pts thorough, detailed explanations with recommendations and alternatives regarding pts health concerns towards diet. She is an exemplary figure of a caring professional who is confident with theory and practicals and tries to accustom to pts preferred tastes
464	2022-05-12	Diet	school curriculum	Nursing student	observation	21	explanation of diff food that has diff amt of nutrients and the benefits of the food portion shared. Enjoyed how the dietitian recommended what pt should do other than diet wise. Was an eye opener to knowing what can be consumed more and what can be consumed less.	-	TE AHP	generally willing to explain to pt and is about the impt food portion sizes. And what foods is recommended to consume more
465	2022-05-13	PT	school curriculum	Medical student	observation	25	tutor was very friendly and taught us a lot	-	TE AHP	excellent demonstration of clinical skills and clear explanation was provided to us. Appeared to demonstrate real concern about our individual learning
466	2022-05-13	PT	school curriculum	Medical student	observation	25	nil	-	-	-
467	2022-05-13	PT	school curriculum	Medical student	observation	25	nil	-	-	-
468	2022-05-13	PT	school curriculum	Medical student	observation	25	good and brief overview of PT's role and how they function in primary care	-	TE AHP	explained to students/walk through thinking process during PT consult, approachable
469	2022-05-26	MSW	orientation	Nurse/CC	Sharing only	25	very informative, covered an extensive range of content	-	TE AHP	knowledgeable and willing to share beyond slides. Anwered questions beyond primary care setting
470	2022-06-01	Diet	school curriculum	Medical student	observation	25	explained misconceptions and indepth discussion on diff foods, portion sizes calorie requirements	-	TE AHP	very approachable and open to questions. Understand pt's concerns and spend time to tailor plans/advice to their needs, provided relevant advice that can be applied to future practice
471	2022-06-01	Diet	school curriculum	Medical student	observation	25	opportunity to observe workflow of diet consult, detailed diet hx, personal advice	-	TE AHP	approachable in checking in with us about any questions
472	2022-06-08	MSW	orientation	Nurse/CC	Sharing only	25	explained very clearly on other org that pt can apply	-	AHP	clearly and specific explanation, very detailed
473	2022-05-18	Psych	school curriculum	Medical student	observation	21	Able to observe history taking to reach a diagnosis, as well as counselling on methods to cope	-	TE AHP	Was patient in explaining various concepts and answering questions, went through different types of therapies and their uses
474	2022-05-18	Psych	school curriculum	Medical student	observation	25	I enjoyed being able to observe the consultation sessions as it gave me a better understanding of how such sessions are structured in order to formulate each case and work towards specific goals for each patient.	-	TE AHP	Fostered a good learning environment where we felt comfortable to clarify our doubts, Was knowledgeable and took the initiative to share tips which were relevant to our clinical practice
475	2022-06-01	Psych	school curriculum	Medical student	observation	25	very approachable and gave me insight on their consult with pts	-	TE AHP	Psych was very friendly and open to questions. Explained an overview of the range of svcs they provide to pts. And some tips and strategies relevant to me, express care and empathy for pts
476	2022-06-01	Psych	school curriculum	Medical student	observation	25	friendly, approachable, checking in if I have questions	-	TE AHP	she is very patient in explaining the work of psych, before and after consult, always checks in with us
477	2022-06-14	Psych	school curriculum	Medical student	observation	25	ability to ask qns and clarify what I was unsure about e.g. flow of consult, type of pt seen, svcs available	more opp. To sit as it is rare to observe a psych consult	TE	very approachable and willing to answer questions posed. Also gave succint and nice overview of job scope and svcs available/help provided to pts.
478	2022-06-16	MSW	orientation	Nurse/CC	Sharing only	25	understanding about MSW svcs via ppt slides	-	TE AHP	provided clear and concise explanation of role of msw,provide update info of svs in community and financial assistance schemes
479	2022-06-16	MSW	orientation	Nurse/CC	Sharing only	20	detailed info shared during the session	-	TE AHP	knowledgeable about his work and patient in explaining things. Does not push through the session.
480	2022-06-24	MSW	school curriculum	Medical student	Sharing only	25	Provided good insight into role of MSW and the various services, facilities and referral pathways available	to sit in /observe an MDT meeting to see how various AHP work alongside each other	-	-
481	2022-06-21	MSW	orientation	AHP	Sharing only	20	FA, from there I know about diff financial schemes and where to apply financial aid or govt subsidy eligible	-	-	-
482	2022-07-13	Diet	school curriculum	Medical student	observation	25	informative, addressed all our queries	-	AHP	very friendly, helpful, answered all questions
483	2022-07-13	Diet	school curriculum	Medical student	observation	22	friendly, willing to answer questions	if possible, send over briefing slides prior to the session	TE AHP	very patient and answered our questions confidently, comprehensively
484	2022-07-13	Diet	school curriculum	Medical student	observation	25	I got a better understanding on the role of dietitian in a healthcare setting. Allows me to understand who should be referred to see dietitian	general guide on different diets and some common advise we can give patients	TE AHP	She has taken the effort to prepare slides even though we could have just watched her consultations
485	2022-07-13	Diet	school curriculum	Medical student	Sharing only	25	comprehensive introduction to the role of a dietitian and patiently answered all our questions	give longer duration for us to observe different consultations	TE AHP	Answered our questions patiently and deepened our undrstanding
486	2022-07-13	Diet	school curriculum	Medical student	Sharing only	25	interactive, succint, informative	consult for us to observe	AHP	she is knowledgeable in her teaching and patient over queries
487	2022-07-13	Diet	school curriculum	Medical student	Sharing only	22	informative and fun	unlucky that we couldn't see pt	TE AHP	friendly and engaging. Could adapt the session well despite not having patient, was informative too
488	2022-07-13	Diet	school curriculum	Medical student	Sharing only	25	very informative and clear. Engaging tutor who was very willing to answer all our questions	more sessions	TE AHP	very clear and informative. Friendly and open to sharing all about the role of a dietitian and how they work in the whole healthcare system. All in all, very interesting session. Would love to learn and know more if given the chance and time
489	2022-07-14	MSW	orientation	AHP	Sharing only	20	knowing the types of help one can get from services	-	TE AHP	well explained on all services rendered in MSW
490	2022-06-24	PT	school curriculum	Medical student	observation	25	interesting to see the role of other HCP & observe how effective tx can be for patients	-	-	-
491	2022-07-19	FC	school curriculum	AHP student	observation	25	interesting case studies and knowledge	-	TE AHP	knowledge patient, approachable, always checks for understanding
492	2022-07-19	FC	school curriculum	AHP student	observation	25	the session was very comprehensive & SK shared many scenarios which helped us understand the role of FC	-	TE AHP	<PERSON> is very approachable and committed to share his knowledge and time to share abt his role with us
493	2021-12-02	Pod	school curriculum	Medical student	observation	25	nil	-	TE AHP	approachable knowledgeable
494	2021-12-02	Pod	school curriculum	Medical student	observation	25	approachable knowledgeable	-	TE AHP	genuinely passionate about his job and teaching
495	2021-12-02	Pod	school curriculum	Medical student	observation	23	engaging and candid. It made me enjoy the session very much	-	TE AHP	-
496	2021-12-10	Pod	school curriculum	AHP student	observation	25	very informative, knowledgeable WRT the profession, v friendly, willing to impart knowledge in a clear and effective manner	-	TE AHP	educator is very keen and open in sharing his knowledge abt the profession and also provides an opening learning environment. Educator also teaches along the way of the the consultation which helps to make more sense of what is being taught. Even though i do not know much about the profession in the beginning, i came out of the session learning a lot and curious to learn more about the profession…
497	2022-01-05	Pod	school curriculum	AHP student	observation	20	sharings done, explanations given	-	TE AHP	he was very friendly and ? In explaining the different conditions to us.
498	2022-01-05	Pod	school curriculum	AHP student	observation	25	very insightful, engaging, good to see firsthand the pts. That come here	I don't see how this is relevant to my course pharmacy	TE AHP	-
499	2022-01-07	Pod	school curriculum	AHP student	observation	25	the session was very eye opening in getting to know the role of a podiatrist. Observing also allowed me to shadow and experienced AHP and learn skills in interacting with patients	-	TE AHP	he advocates passionately for the profession and displays his passion in it. He is approachable and friendly, answers questions and gives insight that is applicable.
500	2022-07-26	Diet	school curriculum	AHP student	observation	20	learn advice that I can give family members or patients around me and beneficial for my health too.	-	-	-
501	2022-07-26	Diet	school curriculum	AHP student	observation	25	observing the flow of a typical Diet session and the advice given and how advice is emphasised	-	-	-
502	2022-07-28	MSW	school curriculum	Medical student	Sharing only	20	educator is knowledgeable and broke the info and knowledge into bite size pieces for us to understand	-	TE AHP	seems very passionate
503	2022-07-28	MSW	school curriculum	Medical student	Sharing only	25	clear and efficient. Patient when answering questions	-	TE AHP	he was able to explain the principles and concepts clearly and concisely
504	2022-07-28	MSW	school curriculum	Medical student	Sharing only	23	very insightful, esp the between FC and MSW. Good sharing about the varios financial schemes available to help pt.	-	-	-
505	2022-07-20	Diet	school curriculum	Medical student	observation	25	<PERSON> was very friendly and explained clearly the role of dietitian	-	TE AHP	it made me realise how impt dietitians are in pt.s overall health. I am able to see more clearly the correlation between diet changes and improvements in pt. health, DM, weight loss
506	2022-07-20	Diet	school curriculum	Medical student	observation	25	It was really insightful to learn about roles of AHP play in sharing the health of pt	more time will be great	TE AHP	she is really kind and takes time to teach us well and answer our questions even tho she is busy.
507	2022-07-20	Diet	school curriculum	Medical student	observation	22	very informative and good teacher, answering many of our queries	-	TE AHP	she is very engaging in her sessions, a very approachable teacher who also keeps the session interesting
508	2022-08-12	Diet	school curriculum	AHP student	observation	25	<PERSON> helped to give overview of the role of dietitian which gave me a better understanding	more details abt chronic conditions vs diet	TE AHP	very friendly and approachable
509	2022-08-12	Diet	school curriculum	AHP student	observation	25	interesting facts abt dietitian vs nutritionist	-	TE AHP	approachable, friendly, takes care of our welfare and very knowledgeable abt her job
510	2022-08-17	Diet	orientation	AHP	observation	25	explanation of diff diet strategies for various pt groups	-	TE AHP	very clear explanation
511	2022-08-17	Diet	orientation	Nurse/CC	observation	25	diet history taking, education on specific diet	-	AHP	teaching materials are very informative, precise , clear, attentive to pt.
512	2022-08-18	MSW	school curriculum	AHP student	Sharing only	25	different services, care services	-	-	-
513	2022-08-18	MSW	school curriculum	AHP student	Sharing only	25	informative, concise	-	-	-
514	2022-08-18	MSW	orientation	AHP	Sharing only	25	explanation	-	TE AHP	clear and fast
515	2022-08-23	MSW	orientation	Nurse/CC	Sharing only	20	process and role of msw	-	-	-
516	2022-08-23	MSW	orientation	Nurse/CC	Sharing only	20	presentation slides - take note of key points	-	-	-
517	2022-08-23	FC	orientation	AHP	Sharing only	25	nil	-	TE AHP	clear explanation
518	2022-08-23	FC	school curriculum	AHP student	Sharing only	25	interesting and knowledgeable about his work, give plenty of examples and patient in guiding me abt different financial scheme	-	TE AHP	patient person who gives detailed information, cheerful and makes a typically dry topic interesting and engaging
519	2022-08-31	Diet	Understand role	Nursing student	observation	25	communication with patient is interesting and I like the diet plannning part	-	TE AHP	the ways speak to patient is nice, soft and profession. Patient to explain the diet plan
520	2022-08-31	Diet	Understand role	Nursing student	observation	23	precise and knowledgeable explanation by AHP	attend more session	TE AHP	instill interest and interacts with learners. Provide sufficient info and very knowledgeable. Easily understandable and makes learning more fun and fruitful
521	2022-08-31	Diet	Understand role	Nursing student	observation	23	how to communicate with pt to make him understand what the dietitian want to recommend to him	-	TE AHP	very nice, professional educator to share her knowledge to us and clarify with us abt the impt of the dietitian to the pt. after that , she consults the pt. diet condition and also recommend the diet choices with him
522	2022-08-31	Diet	Understand role	Nursing student	observation	21	prepared slides to talk to us. Helps a lot coz it shows clear point to us. Friendly and keen to answer our questions	provide note/book that let us bring back	AHP	show professional knowledge, friendly to students. Content also help me lots. Let me know what the roles of dietitian, also explanation like diabetse, what should diet changes.
523	2022-09-01	Diet	Understand role	Nursing student	observation	25	the use of materials to educate patients	notes for pt to bring back as pt may forget	TE AHP	the patience and knowledge she has throughout the session is impactful for both pt and student attending
524	2022-09-01	Diet	Understand role	Nursing student	observation	24	the use of materials to educate patients	give leaflets for pt in case they forget	TE AHP	patient and cheerful during interaction with pt and student, explains clearly to pt. clear doubts of new lifestyle.
525	2022-09-01	Diet	Understand role	Nursing student	observation	25	I like that she used templates, plates, bowls etc to show examples to pt. also how she was trying to confirm her diet and wrote everything in detail	diet pt needs to change should be written on the wt mgmt handout, and she should summarise what to avoid at the end to avoid overload for pt.	TE AHP	cheerful, easy to approach, this makes the pt. communicate with her easier. Her oustanding knowledge of diet is impt and I love how she convey the impt of diet to pt. she is patient and answered all the qns caregiver had. She explained very clearly to pt with details and examples from daily lives.
526	2022-08-18	Psych	orientation	Nurse/CC	Sharing only	25	able to get some ideas on how to engage patient when they emotionally down. Understand who are eligible pt to refer to Health and mind psych	-	TE AHP	-
527	2022-08-18	Psych	orientation	Nurse/CC	Sharing only	25	good to have presentation slides during sharing as I was able to listen and take note of impt point to look out for	-	-	-
528	2022-08-30	MSW	school curriculum	AHP student	Sharing only	24	very informative and content easy to understand, was also very willing to answer questions I had	include observation session	-	-
529	2022-08-30	MSW	school curriculum	AHP student	Sharing only	25	friendly , approachable, making presentation more engaging and get to know what msw do and kind of help available	observation session	-	-
530	2022-09-02	Diet	Understand role	AHP student	observation	25	able to observe the session/interaction btwn diet and pt. time to ask questions	-	TE AHP	gave invaluable advice on pt. counselling skills. Understands how to empathise and comm with pts effectively.
531	2022-09-02	Diet	Understand role	AHP student	observation	20	allow me to understand diet's job scope. Learn more diff approaches to counsel pt.	-	TE AHP	patient in guiding us. Taught us a lot of pt counselling/MI skills
532	2022-07-13	Diet	orientation	AHP	observation	20	slides	-	TE AHP	she knows how to make you understand what's important
533	2022-07-22	Pod	Understand role	Medical student	observation	25	shared a lot about his work, wlling to share knowledge, expertise in common misconceptions	-	AHP	good teaching environment, forthcoming in sharing info
534	2022-07-22	Pod	Understand role	Medical student	observation	25	friendly, warm, give advice when we ask about our conditions	-	TE AHP	open to sharing advice with us abt various condition and educates us fully, responds quickly. Great scope of knowledge
535	2022-07-22	Pod	Understand role	Medical student	observation	25	extremely friendly, warm. Learnt a lot more abt pod and have deeper appreciation for holistic and interdisciplinary care for pt	-	TE AHP	very nice and encouraging when teaching us. He was forgiving when he didnâ€™t know the answers, open to us asking qns. He is knowledgeable, humble and I think he makes student love learning a lot more
536	2022-07-22	Pod	Understand role	Medical student	observation	25	nil	-	TE AHP	kept the session engaging and interesting for us. Learnt a lot more abt what a pod does which we were previously unfamiliar with. Friendly, approachable
537	2022-07-22	Pod	Understand role	Medical student	observation	25	nil	-	TE AHP	Friendly, approachable, learnt a lot through the session. Approachable, humourous yet good teacher
538	2022-07-22	Pod	Understand role	Medical student	observation	21	I like how we got to address some of our inquiries abt foot and shoe care	more time	TE AHP	kind and generous with his info
539	2022-08-23	FC	Understand role	AHP student	Sharing only	20	informative, shares about job scope in detailed manner	-	-	-
540	2022-08-23	FC	Understand role	AHP student	Sharing only	21	I was able to learn abt diff schemes, such as PA scheme	-	TE AHP	clear and concise
541	2022-08-23	FC	Understand role	AHP student	Sharing only	25	easily understandable, easy pace to follow, short, concise, right amt of info	-	-	-
542	2022-08-23	FC	Understand role	AHP student	Sharing only	25	observing rols of diff AHP and pt interaction	observe more AHP, longer duration	TE AHP	teaches clearly, open to questions, friendly too
543	2022-08-30	FC	Understand role	AHP student	Sharing only	25	very educational	-	-	-
544	2022-08-30	FC	Understand role	AHP student	Sharing only	25	learn about various roles of AHP, friendly engaging	see examples of what cases are	TE AHP	very friendly, approachable, able to help clear any doubts. Very patient in explaining and knowledgeable of her work scope
545	2022-08-30	FC	Understand role	AHP student	Sharing only	25	very informtive sharing about role of FC in NUP, types of FA available for pt	longer duration to observe consult	-	-
546	2022-09-02	MSW	school curriculum	Nursing student	observation	23	confience and easy to approach attitude in her was admirable. She helped to book an appt for pt with FC and reassured pt that t wasn't troublesome and glad to help. I lovehow she explained the purpose of msw is clear to me with pamphlets and slides	she could discuss everything with pt but since she is an elderly she might find the key points such as who will help her because she is afraid of expnse of surgery if she had to go through one. I hope she will write all these points on paper and let pt bring home	AHP	she has explained everything to me and including the pt very clearly abt msw and how they can help. Her friendly attitude makes he seem more approachable and thus made pt easier to open up. She answered both mine and pt questions v clearly and in detail. she explained in nuh msw actually dosn't help with financial matters of medical expenses in polyclinic however financial matters regardless of m…
547	2022-09-02	MSW	school curriculum	Nursing student	observation	25	the determination of msw in coaxing pt to attend dementia daycare due to her condition of dementia which can deterioriate	-	AHP	patient and explains well to pt and caregiver abt the pt condition &need for community involvement e.g. gg to dementia daycare. She is knowledgeable in explaining the pros and cons of the daycare to pt and various subsidy scheme applicable to pt
548	2022-09-02	MSW	school curriculum	Nursing student	observation	20	giving advice for finance, teleconsultation	-	AHP	explain specifically what is duty of msw. During consult, she tried to explain and share opinions
549	2022-09-02	MSW	school curriculum	Nursing student	observation	24	able to explain and ask qns accordingly the bio psychosocial chart in order to get more detailed information. Msw able to keep to dr <PERSON> for pt and advise pt nicely	-	AHP	passionate and listening attendtively to pt when sharing. She was very organise in her work in typing all the info given. She tried her best to keep the time frame to 1 hour or less. She was able to clarify doubts from pt and caregivers with their schedule and interest in daycare.
550	2022-09-02	MSW	school curriculum	Nursing student	observation	25	observe how to consult with pt son	face to face	AHP	she explain the job scope and impt of msw to pt who is suffering from different condition
551	2022-09-02	MSW	school curriculum	Nursing student	observation	20	slide is clear and understandable for me. The educator provide clearly and enough explanation for every points make me understand the whole slides	-	AHP	good education progress. Repare good and clear slide as a note to teaching session. Clearly and understand explanation for teaching
552	2022-09-02	MSW	school curriculum	Nursing student	observation	22	she explain what msw do and provide	-	AHP	detailed explanation and nice
553	2022-09-02	MSW	school curriculum	Nursing student	observation	25	interactive, informative, applicable for future study and work	able to see live consult with pt	AHP	knowledgeable, informative, specific, interesting
554	2022-09-02	MSW	school curriculum	Nursing student	observation	23	Her roles and how she assist pt	-	-	-
555	2022-09-02	MSW	school curriculum	Nursing student	observation	25	types of services and how to link the services	-	AHP	knowledgeable, clear explanation
556	2022-12-15	Diet	school curriculum	AHP student	observation	23	friendly and willing to offer info and expertise, patient in explaining job scope and when interacting with pt	-	-	-
557	2022-12-15	Diet	school curriculum	AHP student	observation	20	friendly, took time and effort to explain slides pertaining to her job scope when there were no pt.	-	-	-
558	2022-03-09	Diet	orientation	AHP	observation	25	clarification on work scope, examples, explanations	-	AHP	patient in explaining her roles and clarified with examples. She was always checking in if I understand her sharing. She had also clearly shared how inter-dept works
559	2022-03-29	Diet	orientation	Nurse/CC	observation	20	sit in observe consult	longer session	AHP	open, willing to share, pt to educate and communicate with pt.
560	2022-04-22	Diet	orientation	AHP	observation	25	informative	-	TE AHP	explained the case before observation, inform dietitians job scope in detail, able to understand easily on dietitian way of explaining food/jargons
561	2022-12-08	Diet	orientation	Nurse/CC	Sharing only	25	I can understand the diff between dietitian and nutritionist. I have better knowledge through this short introduction and how I can apply in my area of work	-	TE AHP	friendly and approachable. Eager to share knowledge and engaging. She also ensures I am able to understand through Q n A which helps me to understand the topic better and she targets on my patient group so I can apply them and relate better with pt I meet
562	2022-01-05	Diet	school curriculum	AHP student	observation	24	interesting how dietitian interact with pt. friendly yet informative	-	TE AHP	-
563	2022-01-07	Diet	school curriculum	AHP student	observation	25	passionate, enthusiastic. Encourage questions, provides good material. Got to sit in for session - interesting	-	TE AHP	extremely passionate, tries to tie back relevancy to pharmacy. Patient centred care plan
564	2022-01-07	Diet	school curriculum	AHP student	observation	25	I got to know the cases which are interesting. The dietitian is very familiar with knowledge and experienced	-	TE AHP	passionate in teaching. She considers what pharmacists should know from her side as well which is helpful
565	2022-01-05	Diet	school curriculum	AHP student	observation	24	managed to observe session with elderly couple who were new to diet consult. Overall, welcoming and effective in balancing knowledge imparted to pt and wife	more time for discussion about role of dietitian specific to pharmacists	TE AHP	friendly and welcoming to new pts and very detailed in the way she explains certain info and rationalising with them rather than saying they should follow a strict guideline on what to eat. Patient autonomy.
566	2022-09-01	Diet	school curriculum	Nursing student	Sharing only	25	gained new knowledge on how pt with Chronic dz manage their food intake/mgmt	more example for better understanding	TE AHP	explained it well and excellent
567	2022-09-01	Diet	school curriculum	Nursing student	Sharing only	21	how can we manage nutrition, food for pt	-	TE AHP	friendly, nice
568	2022-09-01	Diet	school curriculum	Nursing student	Sharing only	20	slides are short but informative	-	TE AHP	great effort in making students interested, and breif sharing of case in the end, showing how to apply in nursing
569	2022-09-01	Diet	school curriculum	Nursing student	Sharing only	22	I know reason for overweight, underweight	-	TE AHP	very friendly to share case study with us and explain in detail. I think we all understand.
570	2022-09-01	Diet	school curriculum	Nursing student	Sharing only	21	food mgmt sharing	-	AHP	good sharing, informative, willing to share experiences, will provide some examples to clarify statement
571	2022-09-01	Diet	school curriculum	Nursing student	Sharing only	23	explained well abt job scope	-	TE AHP	explained in detail job, gave examples to keep session interactive
572	2022-09-14	Diet	school curriculum	Nursing student	Sharing only	25	Q n A	observation session	TE AHP	she explain the knowledge abt dietitian in detail, easy to understand
573	2022-09-14	Diet	school curriculum	Nursing student	Sharing only	25	able to differentiate between diet and nutritionist. Besides I was able to understand how dietitian discuss with pt. for come up with a plan according to their dx	-	TE AHP	very clear in explanation which allows me to grasp onto key pts. I like how she answered all my question with precise answer. She shared knowledge of dietitian and was welcoming in her sharing.
574	2022-09-14	Diet	school curriculum	Nursing student	Sharing only	25	Q n A session. Answered our questions patiently, professionally which makes us had more indepth knowledge of diet	interested in calculating amt of intake using formula mentioned	TE AHP	she made me feel that she's patient and willing to share and teach.
575	2022-09-14	Diet	school curriculum	Nursing student	Sharing only	25	the dietitian answer all the qns kindly, explain all the details clearly	consult for us to observe	TE AHP	She has a v good attitude to consult with pts because she also explain the details to us very kindly. A good dietitian can let the pts willing to change their daily diet because they learn how importance it will be.
576	2022-09-15	Diet	school curriculum	Nursing student	observation	20	enable us to first hand experience the real setting and let us learn from real experience rather than book	-	TE AHP	very patient and willing to listen to patient inconsistent food arrangement when asking for breakfast, lunch and dinner to better sort out patient meal diet portion.
577	2022-09-15	Diet	school curriculum	Nursing student	observation	22	can observe how the educator educates pt. on the amt of diet that pt need	longer session	TE AHP	very patient
578	2022-09-15	Diet	school curriculum	Nursing student	observation	25	we can learn a lot of things we can't learn in school. A lot of case is needed our experience to hand on	arrange more in dressing room, we can study at lot?	TE AHP	she is very patient to teach pt arrange their food. Beside that she also explain detail to pt. she looks very professional
579	2022-09-15	Diet	school curriculum	Nursing student	observation	25	adequate amt of every component of daily meal DM pt are recommended to take	-	TE	she has been patient, explained carefully for pt abt diet.
580	2022-09-12	MSW	orientation	Nurse/CC	Sharing only	25	clear information	-	TE AHP	-
581	2022-09-19	MSW	school curriculum	Nursing student	Sharing only	25	teaches me role of msw more clearly. Cleared my doubt abt the occupation	-	TE AHP	shared everything thoroughly and this showed her professionalism. I am able to understand her explanation
582	2022-09-19	MSW	school curriculum	Nursing student	observation	24	first time joining msw consult, found it interesting as im new to this	-	TE AHP	friendly and explained her job scope clearly. Also communicate with the pt to pt family members well when students are there
583	2022-09-19	MSW	school curriculum	Nursing student	observation	25	there is a dept that helps pts in various difficulties	-	TE AHP	explained clearly what msw is for and encouraged us to share with those may need advice abt this dept. this can imporve poepl life and help pt and families cope better
584	2022-09-19	MSW	school curriculum	Nursing student	observation	24	provides care to pt	-	TE AHP	patient when assisting patient
585	2022-09-19	MSW	school curriculum	Nursing student	Sharing only	25	talk a lot abt the Social worker and explain how the msw help pt.	speak slower	TE AHP	kindly explain the job of msw to students and answer all the qns. Never let me feel boring throughout the session
586	2022-09-19	MSW	school curriculum	Nursing student	observation	25	briefing abt msw and giving example	observe more cases for better understanding	TE AHP	explain and answer any question clearly
587	2022-09-19	MSW	school curriculum	Nursing student	observation	25	learnt a lot of knowledge	-	TE AHP	she share things very detailed
588	2022-09-26	MSW	orientation	Nurse/CC	observation	25	presentation slides.	-	-	-
589	2022-09-26	Diet	school curriculum	AHP student	observation	25	there are 2 types of margarine and soupy noodles are great alternatives to mee goreng	-	TE AHP	easy to understand for patients and students
590	2022-09-26	Diet	school curriculum	AHP student	observation	22	learning abt food intake, ways to modify diet for weight, dm, hypt	-	TE AHP	clarified my doubts
591	2022-09-12	Psych	school curriculum	AHP student	Sharing only	24	patient and answered my queries	observation session	TE AHP	tried to guide us with clinical reasoning and how to handle diff kind of situations
592	2022-09-12	Psych	school curriculum	AHP student	Sharing only	25	able to break down her job scope and explained how my profession may link to her job scope. She was also able to use analogies and examples to illustrate and communicate her point.	observation session would have been better but pt did not turn up	TE AHP	educator broke down and simplified psych terminologies to facilitate better understanding. She created a safe and warm environment for questions to be asked. She also revers psych us by getting us to think further abt our question and if there was a clash between our heads and patient needs.
593	2022-09-12	Psych	orientation	AHP	Sharing only	25	sharing of various pt types and how to approach them	-	TE AHP	explanation was clear, also explained abt rferral and workflow, service available in our cluster etc.
594	2022-09-23	Psych	orientation	Nurse/CC	Sharing only	25	sharing of cases psych would review	-	TE AHP	knowledgeable, kind and detailed
595	2022-09-23	Diet	school curriculum	Medical student	Sharing only	25	learnt a lot, took time to understand our thoughts and taught us well. Was extremely patient with us. Taught us good/real life advice that is applicable for our own lives and future pts	-	TE AHP	extremely good teacher. Thank you for taking time to teach us
596	2022-09-23	Diet	school curriculum	Medical student	Sharing only	25	very informative, approachable in addressing all our queries	-	TE AHP	went through in great detail abt her job scope as a dietitian while giving us very practical tips and sharing about cases in an engaging manner
597	2022-09-23	Diet	school curriculum	Medical student	Sharing only	25	very informative, educator was engaging as well, kept info relevant	-	TE AHP	engaging, informative and helpful
598	2022-09-23	Diet	school curriculum	Medical student	Sharing only	25	managed to clarify misconceptions	-	-	-
599	2022-09-23	Diet	school curriculum	Medical student	Sharing only	23	friendly, approachable, gives advice relevant to our own day to day life	-	TE AHP	friendly, patient, helpful
600	2022-09-28	Diet	school curriculum	Medical student	Sharing only	22	informative, eye opening	see live consult	TE AHP	-
601	2022-09-28	Diet	school curriculum	Medical student	Sharing only	25	willing to answer our questions	-	-	-
602	2022-09-28	Diet	school curriculum	Medical student	Sharing only	25	patient in teaching us and answering questions	see live consult	-	-
603	2022-09-28	Diet	school curriculum	Medical student	observation	20	first hand observation of patient	-	TE	educational and knowledge
604	2022-09-28	Diet	school curriculum	Medical student	Sharing only	25	observe how dietitian gave personalised advice to patient, meet their needs and reminded me that every pt is different and need diff diets to help them	-	TE AHP	very patient with patient and let patient elaborate and explain her worries. She also gave very specific diet advice to the patient, according to her current diet and lifestyle. By giving specific advice, the pt is then able to easily incorporate these tips to their everyday life
605	2022-09-28	Diet	school curriculum	Medical student	Sharing only	25	get to see dietitian consult first hand and learnt how to achieve the patient based on her current diet. The dietitian explained everything patiently, tailored to pt needs	-	TE AHP	she is nice, welcoming, very patient during consult. She was thorough in her questioning, history taking
606	2022-09-12	MSW	school curriculum	AHP student	Sharing only	21	educator sharing diff svcs by MSW	see live consult	TE AHP	share insights abt her job , very knowledgeable abd diff financial schemes and svcs
607	2022-09-12	MSW	school curriculum	AHP student	Sharing only	25	highly knowledgeable and brought various schemes that msw employ to their pts	-	TE	with her knowledge and expertise, the educator simplified her job scope and explained how my profession could work along side msw for more comprehensive pt care.
608	2022-02-15	FC	school curriculum	Medical student	Sharing only	25	in depth	observe consult	ahp	knowledgeable, gave us time to ask qns, engaging passionate
609	2022-02-15	FC	school curriculum	Medical student	Sharing only	25	approachable and provide detailed info	-	ahp	provided comprehensive overview of job scope of FC amd I have a greater understanding of the various resources available
610	2022-02-15	FC	school curriculum	Medical student	Sharing only	24	clear explanations, took time to go through qns and ensure we understood	sessions to explain diff FA so that we can understand and counsel pt better, observe consult	AHP	passionate abt what she does is very eager to share with us knowledge abt what she does. I feel that this passion transfor through the teaching which makes learning more fun
611	2022-02-15	FC	school curriculum	Medical student	Sharing only	25	informative abt diff schemes	-	AHP	passionate and clear when she talks abt her job
612	2022-02-15	FC	school curriculum	Medical student	Sharing only	24	real life examples of FA affect pts daily life	observe consult	AHP	spent a good amt of time teaching us on diff schemes which ar beneficial for pt where finance are their main barrier to healthcare
613	2022-02-15	FC	school curriculum	Medical student	Sharing only	25	friendly, shared a lot abt her experiences and use specific examples to illustrate her points. She is also v passionate abt her work which is inspiring	observe consult	AHP	patient, willing to teach. Tries her best to engage us , shares with us knowledge in a very approachable manner. Takes time to clarify our doubts and shares with us interesting stories and examples to help understand better
614	2022-05-05	FC	orientation	Nurse/CC	Sharing only	25	sharing was easy to understand and friendly	-	AHP	patient and kind during the session, took effort to explain to me various packages for pts. Her explanations were thorough, easy to understand.
615	2022-06-01	FC	school curriculum	Medical student	Sharing only	25	informative and content is relevant	-	-	-
616	2022-08-18	FC	school curriculum	Nurse/CC	Sharing only	25	explanation is clear and makes me understand better on what FC can assist based on available resources	-	TE AHP	she conducted sharing session in a very approachable and interesting way. Her explanation is v precise and also shared with me her personal experience which allowed me to think more when rendering help to pt.
617	2022-09-23	FC	school curriculum	Medical student	Sharing only	25	friendly and thorough in sharin gthe details. Her teaching slides were comprehensive	-	TE AHP	nice and knowledgeable
618	2022-09-23	FC	school curriculum	Medical student	observation	22	was able to sit in consult	-	TE AHP	she explains contents efficiently and thoroughly
619	2022-09-23	FC	school curriculum	Medical student	Sharing only	25	very indepth examples of various financial schemes available	-	TE AHP	very well prepared teaching and enthusiastic
620	2022-09-23	FC	school curriculum	Medical student	Sharing only	25	clear info delivered. Good summary on the job scope of FC	-	TE AHP	very friendly knowledgeable abt her role, taught us with enthusiasm
621	2021-12-15	Diet	school curriculum	AHP student	observation	25	can see a lot of communication skills and patient interaction skills in practice	-	TE AHP	puts in effort to teach pharm students outisde her professional group abt her jobscope, enthusiastic abt answering questions abt what she does
622	2022-12-17	Diet	school curriculum	AHP student	observation	24	good exposure to other HCP roles	-	-	-
623	2022-01-07	Diet	school curriculum	AHP student	observation	25	I like how the consult session was similar to our profession marries other consult sessions as well. It shows how the skills we have learnt can be applied and used effectively by a professional	-	-	-
624	2022-01-07	Diet	school curriculum	AHP student	observation	25	engaging, professional lifestyle advice were relevant and doable. There was patient centred care in place which teaches me how to communicate plan with pt.	-	-	-
625	2022-04-25	Diet	school curriculum	AHP student	observation	25	insightful for knowledge regarding diff conditions regarding dietary interventions	-	TE AHP	able to explain clearly situations that arises which really need dietitian mgmt and explain the role of MDT
626	2022-09-19	Diet	school curriculum	Nurse/CC	Sharing only	25	sharing of managing chronic pt	-	TE AHP	shared lots of info abt dietitian , role, programmes , detailed and knowledgeable
627	2022-05-18	Diet	school curriculum	Medical student	observation	25	observe real session	MDT working together	AHP	taught us abt role of dietitian in primary and secondary healthcare
628	2022-05-18	Diet	school curriculum	Medical student	observation	25	informative	-	-	-
629	2022-09-26	Diet	school curriculum	AHP student	Sharing only	25	dietitian was knowledgeable and broke down her role in primary and tertiary care	observe consult	TE AHP	open and provided insights on role of dietiitan that I was not aware of esp in primary care
630	2022-09-26	Diet	school curriculum	Medical student	observation	20	learning the diff job scope of dietitian in primary and tertiary care	observe consult	TE AHP	educator is very patient with students, takes time to talk us through the various roles and responsibilities a dietitian has
631	2022-09-26	MSW	Understand role	Nurse/CC	Sharing only	24	to know the fundamental, structure of the svc provided	-	TE	-
632	2022-09-26	MSW	Understand role	Nurse/CC	Sharing only	25	the services provided tailored for diff types of age group and how they have different approaches to go for different people	-	AHP	he made me understood there are many diff svcs available into simpler using such that using common scenario in real life situation
633	2022-09-26	MSW	Understand role	Nurse/CC	Sharing only	25	patient and answer our queries	-	TE AHP	Patient, knowledgeable, engaging, funny
634	2022-10-05	FC	school curriculum	Medical student	Sharing only	25	nil	-	-	-
635	2022-10-05	Psych	school curriculum	Medical student	Sharing only	25	sharing abt effective ways to comfort and empathize with crying pts	-	IP AHP	very detailed in orientation, able to address our questions well with baked up examples
636	2022-10-05	Psych	school curriculum	Medical student	Sharing only	25	sharing of roles and svcs provided was clear and I gained a clearer insight into what a holistic care for patients entail	-	IP AHP	approachable , patient, good knowledge on field to answer our questions and also very friendly and easy to talk to
637	2022-10-05	Psych	school curriculum	Medical student	Sharing only	21	nil	-	-	-
638	2022-10-12	Diet	orientation	nurse/cc	Sharing only	25	nil	-	IP AHP	-
639	2022-10-13	Diet	school curriculum	Nursing student	observation	23	I like observe how dietitian consult with pt abt diet or lifestyle and analysis how can be adjust	-	AHP	teaching is very flexible. She will make appropriate adjustement suggestions according to pt lifestyle. Also explain and ask questions depends on understanding level when teaching us
640	2022-10-13	Diet	school curriculum	Nursing student	observation	20	The dietitian advising pt to incorporate more protein and veg into meals	-	IP AHP	She was v concerend and caring towards pt condition in which she asked pt various questions to know more abt her eating habits and educated her in the impt of healthy diet
641	2022-10-13	Diet	school curriculum	Nursing student	observation	25	I like the fact that I was able to observe an actual consult session to learn how the dietitian works with the dr to <PERSON> to pt needs	-	IP AHP	During the consult, she used a lot of visual aids which actually helped me to understand what she was talking abt more. After the consult, she even answered our questions well by explaining it using simple and easy to understand terms, she's also v nice
642	2022-10-13	Diet	school curriculum	Nursing student	observation	24	Being able to understand more abt role of dietitian	-	IP AHP	educator is friendly and open to sharing insights of job scope. Willing to answer questions
643	2022-10-13	Diet	school curriculum	Nursing student	observation	25	she shared a lot of info re. how to care for a pt in food wise	-	IP AHP	-
644	2022-10-13	Diet	school curriculum	Nursing student	observation	24	I like how the dietitian share abt the diet advice and recommendations for pt according to pt eating habits	-	IP AHP	friendly toward pt and really tried her best to help her pt improve their health condition by giving some useful diet advice
645	2022-10-13	Diet	school curriculum	Nursing student	observation	25	able to understand more on pt diet and helping them to make changes	-	IP AHP	very kind person as she will lead the pt to share on themselves and giving advice based on their health problems
646	2022-10-13	Diet	school curriculum	Nursing student	observation	25	I like sharing what does dietitian do. Good also observe one case which pt is underweight. Good for me to improve my knowledge and expand my experience	more sessions	IP AHP	very kindly talk to pt and give advice to pt. I like the way she talks to pt, think more abt the pt
647	2022-10-13	MSW	orientation	nurse/cc	Sharing only	25	nil	-	IP AHP	-
648	2022-10-17	MSW	orientation	Nursing student	observation	25	I like the fact that I can listen in on a real consultation	-	-	-
649	2022-10-17	MSW	orientation	Nursing student	observation	25	I liked how much the role of MSW varies	-	IP AHP	-
650	2022-10-17	MSW	orientation	Nursing student	observation	25	Help pt solve their non medical/medical issues	-	-	-
651	2022-10-17	MSW	orientation	Nursing student	observation	20	-	-	-	-
652	2022-10-17	MSW	orientation	Nursing student	observation	24	she shared about her job scope and how to support her patient with the best solutions	-	IP AHP	-
653	2022-10-17	MSW	orientation	Nursing student	observation	23	IT clearly explains the services provided by educator	-	AHP	the session is very easy for us to understand this services and she is very friendly and like to explain any doubt
654	2022-10-17	MSW	orientation	Nursing student	observation	20	-	-	-	-
655	2022-10-17	MSW	orientation	Nursing student	observation	25	the sharing	-	-	-
656	2022-10-26	MSW	orientation	nurse/cc	Sharing only	20	get to know the different type of services provided by msw	-	IP AHP	went through the slides and explained in details on the services and gave examples to help me understand.
657	2022-10-27	Diet	school curriculum	Nursing student	observation	21	The educator explains to me what happens during diet session. She did a pre breifing and also debrief to check my understanding and gave me a chance to clarify my doubts	longer session to see more pts. Of various conditions so that I will know what is bing shared to them. So basically it is so that I ca know if the advice given is different for everyone or generally same	IP AHP	she is very friendly and approachable. She is clear when explaining and open to questions. Very knowledgeable and open to teaching
658	2022-10-27	Diet	school curriculum	Nursing student	observation	23	able to explain the different diets suitable for pt condition e.g. how to lower LDL by adjusting what they eat and how to adapt to hunger when they lower their intake	-	-	-
659	2022-10-27	Diet	school curriculum	Nursing student	observation	25	there is diff size bowl to show to pt so that pt can easily identify the size/portion that they are taking. This also allows the dietitian to accurately know the portion that pt mentioned	-	AHP	she is knowledgeable and very detailed in asking pt abt her diet. E.g. she will ask for method of cooked food that pt consumed and educate accordingly. She will also print out info paper in chinese so that pt could better understand during the session
660	2022-10-27	Diet	school curriculum	Nursing student	observation	25	very engaging, answered my questions. Used ppt slides for easy understanding and models like bowls etc. this is to help us understand how to be more accurate in giving proper pt education	-	AHP	very kind and patient, helped me clarify my doubts
661	2022-10-27	Diet	school curriculum	Nursing student	Sharing only	25	include some visual examples on portion of food for pt	I would like to learn abt difference between normal diet consult and detailed consult	IP AHP	vey welcoming, detailed, caring. Tries her best to give as much details as possible. Answered question as detail as possible
662	2022-10-27	Diet	school curriculum	Nursing student	Sharing only	20	I gained better insight and understanding of the roles as a dietitian with the visualisation of different meal servings	-	IP AHP	she had thoroughly went through the basic understanding of the role and answered questions well which allows me to develop better understanding
663	2022-10-27	Diet	school curriculum	Nursing student	Sharing only	25	sharing session	-	IP AHP	explains info clearly and answers questions in detail
664	2022-10-27	Diet	school curriculum	Nursing student	Sharing only	25	friendly and informative	-	IP AHP	friendly and willing to teach
665	2022-11-04	MSW	Understand role	AHP	observation	25	-	-	-	-
666	2022-11-04	MSW	school curriculum	Nursing student	observation	20	the comm between msw and client was good and they were able to clarify each other's doubts effectively. The msw tried to understand the situation well and provide relevant advice	allow client to write down problems and creat a list of things that she stressed about and the possible solution for each problem	IP AHP	she was v understanding and compassionate towards her client. She was very involved in the session and attendtive to her client. She was able to provide useful feedback and ideas to the patient.
667	2022-11-04	MSW	school curriculum	Nursing student	observation	15	ability to observe a session	-	-	-
668	2022-11-04	MSW	school curriculum	Nursing student	observation	20	how caring she is with patient. Patiently explain her wishes for her	maybe advice pt that they have to allow time and space for their teenage children to grow and appreciate things other own cannot be too controlling but be aware of what they are doing supporting them rather than controlling	IP AHP	constatly suggest ways to help different problems, being mindful of what she says all of the time
669	2022-11-04	MSW	school curriculum	Nursing student	observation	20	reviewing pt on their current condition and finding out the problems and solutions that can help resolve according to pts situation	-	-	-
670	2022-11-04	MSW	school curriculum	Nursing student	observation	22	session with patients help me to understand abt the problems that can be face by pt	-	-	-
671	2022-11-08	MSW	school curriculum	Nursing student	Sharing only	21	share about ACP, diff type of placement	-	IP AHP	able to educate someone who is new abt this and explain for more understanding
672	2022-11-08	MSW	school curriculum	Nursing student	Sharing only	25	I like how the educator was able to educate us on diff options/alternatives for pt	-	IP AHP	provided us with relevant info and options I can recommend to pt. engaging and knowledgeable
673	2022-11-08	MSW	school curriculum	Nursing student	Sharing only	25	related job scope to nursing	-	IP AHP	patient and explain abt msw svs and gave words of encouragement
674	2022-11-08	MSW	school curriculum	Nursing student	Sharing only	25	sharing of info clear and easy to understand	-	-	-
675	2022-11-08	MSW	school curriculum	Nursing student	Sharing only	25	what msw does and their job scope to pt	-	IP AHP	briefly explained what he does as msw to pt and how relevant it is in pt daily life
676	2022-11-08	MSW	school curriculum	Nursing student	Sharing only	25	education is short and gives us view of type of svc provided	-	AHP	very patient in teaching and explain well info needed to students
677	2022-11-08	MSW	school curriculum	Nursing student	Sharing only	20	he talk indepth of diff svcs that we can look up/pt can look for	-	IP AHP	in depth explanation, talks in steady pace. Give examples when needed which was helpful
678	2022-11-08	MSW	school curriculum	Nursing student	Sharing only	25	learn abt new/existing care svcs for elderly	-	IP AHP	knowledgeable and taught well
679	2022-11-08	MSW	school curriculum	Nursing student	Sharing only	25	immediate , to the point	-	IP AHP	friendly and welcoming, soothing voice
680	2022-11-08	MSW	school curriculum	Nursing student	Sharing only	25	short and simple	-	IP AHP	friendly and patient
681	2022-11-08	Diet	school curriculum	Nursing student	observation	20	understand typical meal plan for glycemic control for DM, tips on reading food labels and healthier choice of food products	-	-	-
682	2022-11-08	Diet	school curriculum	Nursing student	observation	20	knowledge sharing on how to educate and counsel diet mgmt for DM pt, ckd pt etc	activity for CHO counting or personalised plan for diff types of pt. e.g. pt on insulin	IP AHP	able to answer all our queries and doubts
683	2022-11-08	Diet	school curriculum	Nursing student	observation	22	healthy plate, low GI, meal replacement, tailor diet according to pt need	calorie counting	-	-
684	2022-11-10	Diet	school curriculum	Nursing student	observation	25	interactive session. Allow us to link what we learnt to real life pt scenario and pt education	-	-	-
685	2022-11-10	Diet	school curriculum	Nursing student	observation	24	I like the way dietitian approach pt as it is v friendly. She also tries her best to improve pt diet	-	IP AHP	friendly approach and open for questions to be ask
686	2022-11-10	Diet	school curriculum	Nursing student	observation	25	I like how I get to know what a dtn do and how they consult pt	more activities to have a more interesting session	IP AHP	I feel that she knows her theory well in educating patients abt standard diet to have during meal
687	2022-11-10	Diet	school curriculum	Nursing student	observation	25	I like how the dietitian explain clearly and approach on goals for pt. bowls and plates of diff sizes placed for pt to let them know the correct portion is a good way to gauge pt intake	increase session time	IP AHP	able to explain pt conditio wnell and give correct preferred methods of intervention to meet pt goals
688	2022-11-10	Diet	school curriculum	Nursing student	observation	22	I learn the process of consultation and how each diet was modified accordingly	longer explanation to students	IP AHP	friendly and able to talk and relate to pt
689	2022-11-10	Diet	school curriculum	Nursing student	observation	25	visual learning tools used to educate pt.	stay longer and run through process of session beforehand	IP AHP	very patient and allows us to learn as much as possible
690	2022-11-09	fc	orientation	AHP	Sharing only	24	insight to diff financial scheme. Role of FC in PHI is different from primary care	-	-	-
691	2022-11-12	MSW	orientation	AHP	Sharing only	25	able to share the diverse community resources in <LOCATION>	-	-	-
692	2022-11-14	MSW	school curriculum	Nursing student	Sharing only	25	I like that there are slides for me to refer to	For everyone to have same amount of time for observation or consultation	-	-
693	2022-11-14	MSW	school curriculum	Nursing student	observation	25	I get to learn the different services provided by MSW and each of the service has its own purpose	-	IP AHP	She thoroughly go through all the important details of the services provided with elaborated explanation
694	2022-11-14	MSW	school curriculum	Nursing student	Sharing only	25	The process of MSW is explained well	Timing can be longer for us to understand better	IP AHP	Able to explain services and help us gain MSW insight
695	2022-11-14	MSW	school curriculum	Nursing student	observation	20	<PERSON> was very friendly and willing to teach us	-	-	-
696	2022-11-14	MSW	school curriculum	Nursing student	Sharing only	25	Very detailed and informative	maybe select a day with more patients so we can sit in	IP AHP	Very communicative and explained well
697	2022-11-14	MSW	school curriculum	Nursing student	observation	25	Education session was comprehensive and interactive	-	-	-
698	2022-11-14	MSW	Understand role	AHP	observation	25	I like how she communicate with her patients to understand their social background to aid their financial aspects. I also got to know different facilities that could be applied to accomodate different needs such as meals on wheels, elderly day care etc	Just hope the learning session is longer to understand different areas MSW do more extensively	-	-
699	2022-11-18	Diet	Understand role	Medical student	observation	25	Educative in terms of diet and balanced meals	-	IP AHP	Allowed for good efficient recovery session through good consultation, receptive to questions
700	2022-11-18	Diet	school curriculum	Medical student	observation	25	I enjoyed seeing all the various cases and methods to solve the problems	-	IP AHP	She was extremely friendly and kept clarifying things with me after the cases. She is very knowledgeable and was happy to answer all my questions desptie her busy schedule
701	2022-11-10	Diet	Understand role	Nursing student	observation	25	I like that the session help me better understand ways to go about reaching a balance healthy diet. I learn that a healthy diet does not have to be 3 meals a day but instead suitable for the patient work life balance	Maybe pamphlet of what consists of a balance diet can be given to students	AHP	Though the session was short(30min). i felt that she is very welcoming towards students. She was very professional throughout the whole session, which made it enjoyable. I got to learn many things regarding a balance diet. She was also very patient and knowledgeable when answering our questions
702	2022-11-29	Diet	Understand role	Nursing student	Sharing only	21	Fast and informative	to observe a case	IP AHP	Approachable and friendly
703	2022-11-29	Diet	school curriculum	Nursing student	Sharing only	25	She has educate us on what is dietitian and what is the common patient that will visit dieitian and also basic education on diet	She can print out hardcopy for us to refer and gives example of diet for different types of patient	IP AHP	She is patient and friendly when explaining the slides and she will make sure thatwe understand before she proceed to next slide
704	2022-11-29	Diet	Understand role	Nursing student	Sharing only	20	Sharing the role and job scope of the dieitian and the services that are available	Share example of a case like what kind of disease require what kind of nutrition. Also attach students to be there for observation for half a day if possible	IP AHP	Easy and clear explaination, easier to understand content
705	2022-11-29	Diet	school curriculum	Nursing student	Sharing only	20	Quizzes, sharing and clarifying myths	Share more examples and the equipment we can apply in real life	IP AHP	Showing patience and knowledge in teaching
706	2022-11-29	Diet	school curriculum	Nursing student	Sharing only	23	Understanding dieitian job scope and some simple health education or advise for patient depend on their condition	Give copy of slides for us for reference	IP AHP	She was very kind and patient and willing to share her knowledge to us
707	2022-11-29	Diet	school curriculum	Nursing student	Sharing only	20	It increase my knowledge	Can be longer,more detail or even allow student to join the session	IP AHP	Friendly
708	2022-11-29	Diet	Understand role	Nursing student	Sharing only	23	Knowing the role of dietitian and how they use healthy plate to teach patient	-	-	-
709	2022-11-29	Diet	school curriculum	Nursing student	Sharing only	20	Learning more about what dietician do in polyclinics and the difference between hospital dieiticians	-	-	-
710	2022-11-29	Diet	school curriculum	Nursing student	Sharing only	20	Regarding what dietician do and what is the importance of it	-	-	-
711	2022-11-29	Diet	school curriculum	Nursing student	Sharing only	22	It was informative and relevant to my clinical practice	A consultation would be interesting to observe	-	-
712	2022-11-29	MSW	school curriculum	Nursing student	Sharing only	25	He will explain all the resources deeply for us to understand easily	The slides words can be in a bigger size/print out as hardcopy for us to refer	IP AHP	He has educate us patiently, friendly and also explain all the content in an easy way for us to understand
713	2022-11-29	MSW	school curriculum	Nursing student	Sharing only	20	Sharing their role, job scope and service that are available to the patient so our nurses will roughly have an idea what they are doing	Giving example of patient case that he had handled	IP AHP	Well explaination and friendly approach staff
714	2022-11-29	MSW	school curriculum	Nursing student	Sharing only	23	Knowing MSW job scopes and any other available resources that could help patient's needs	Copy of the slides for us to refer	IP AHP	He was very friendly and easy to approach when we have doubt
715	2022-11-29	MSW	school curriculum	Nursing student	Sharing only	20	Described and explained the available resources in community	Share real life experiences	IP AHP	Showed enthusiasm when teaching
716	2022-11-29	MSW	school curriculum	Nursing student	Sharing only	20	It was very thourough and outlined the various aspects of medical social work	Perhaps we could observe a consult	IP AHP	He ws very clear in his teaching. He took the time to answer and elaborate our questions
717	2022-11-29	MSW	school curriculum	Nursing student	Sharing only	20	Knowing allied health job scope so it will help me in the near future as a nurse and increase my knowledege	Session can be slightly longer	-	-
718	2022-11-29	MSW	school curriculum	Nursing student	Sharing only	20	The different types of service of the MSW of polyclinic	-	IP AHP	He explain really well and smoothly
719	2022-11-29	MSW	school curriculum	Nursing student	Sharing only	20	Getting to know more about what a social worker does at polyclinic	-	-	-
720	2022-11-29	MSW	school curriculum	Nursing student	Sharing only	23	Knowing the things msw do at polyclinic setting Knowing the facilities available	-	-	-
721	2022-11-29	MSW	school curriculum	Nursing student	Sharing only	22	To know more about what MSW do and what kind of cases do they handle on a daily basis	Could be more in depth such as showing complicated cases as a case study	IP AHP	He is very approachable and would try to answer our questions. The meeting was short but he can explain and share more about msw in a short time
722	2022-12-01	MSW	school curriculum	Medical student	Sharing only	25	Informative, Comprehensive	-	-	-
723	2022-12-01	MSW	school curriculum	Medical student	Sharing only	20	Pictures help to make the examples more relevant	-	-	-
724	2022-12-01	MSW	school curriculum	Medical student	Sharing only	20	-	-	-	-
725	2022-12-01	MSW	school curriculum	Medical student	Sharing only	20	-	-	-	-
726	2022-12-01	MSW	school curriculum	Medical student	Sharing only	25	Eye Opening	-	-	-
727	2022-12-01	MSW	school curriculum	Medical student	Sharing only	25	Engaging, real life examples	-	-	-
728	2022-12-01	MSW	school curriculum	Medical student	Sharing only	25	Friendly and engaging	More case scenarios to allow us to explore different types of msw cases	-	-
729	2022-12-13	MSW	school curriculum	Nursing student	Sharing only	25	Very Informative and useful, especially because we will be working with MSW in the future	All good actually	-	I think <PERSON> is great. The best alllied health orientation
730	2022-12-13	MSW	school curriculum	Nursing student	Sharing only	20	The different services available to help patients	-	-	-
731	2022-12-13	MSW	Understand role	AHP	Sharing only	21	Detailed and clear explaination by speaker	-	-	-
732	2022-12-13	MSW	school curriculum	Nursing student	Sharing only	20	The different kind of social services for patients	-	-	-
733	2022-12-13	MSW	school curriculum	Nursing student	Sharing only	24	Relevant	-	-	-
734	2022-12-13	MSW	school curriculum	Nursing student	Sharing only	24	Informative	-	-	-
735	2022-12-13	MSW	Understand role	AHP	Sharing only	25	Interesting Information	-	-	-
736	2022-12-13	MSW	school curriculum	Nursing student	Sharing only	25	-	-	-	-
737	2022-12-13	MSW	Understand role	AHP	Sharing only	25	-	-	-	-
738	2022-12-13	MSW	school curriculum	Nursing student	Sharing only	24	-	-	-	-
739	2022-12-13	Diet	Understand role	Medical student	Sharing only	25	Informal session that is face to face in the dietitian's office which made the session immersive, helped us better understand what they do	-	-	-
740	2022-12-13	Diet	Understand role	Medical student	Sharing only	25	Ms <PERSON> is really friendly and knowledgeable. Answered all our questions very well even though they may not have been 100% in the syllabus	Would like to see a consult with a patient	-	-
741	2022-12-13	Diet	Understand role	Medical student	Sharing only	24	This education session is very interactive and the dietician is open to sharing with us the knowledge about nutrition and diet	-	-	-
742	2022-12-13	Diet	Understand role	Medical student	Sharing only	25	Straightforward, informative, practical	Maybe practical demonstration, eg some calculations	IP AHP	Patient, clarity of intruction
743	2022-12-13	Diet	Understand role	Medical student	Sharing only	25	It was quite clear in clearing some misconceptions regarding the role of dieticians	Maybe we can sit in a consult if possible	IP AHP	Very keen to answering our questions
744	2022-12-05	MSW	school curriculum	Medical student	Sharing only	25	-	-	IP AHP	-
745	2022-12-05	MSW	school curriculum	Medical student	Sharing only	25	Concise, insightful and informative	-	-	-
746	2022-12-05	MSW	school curriculum	Medical student	Sharing only	25	Learnt more about what is use for patients in <LOCATION>	for the training to be conducted faster	-	-
747	2022-12-05	MSW	school curriculum	Medical student	Sharing only	24	Relevant to clinic practice	Hopefully can observe a consult session	-	-
748	2022-12-05	MSW	school curriculum	Medical student	Sharing only	24	Knowing the various options available for patients who needs the help	-	-	-
749	2022-12-05	MSW	school curriculum	Medical student	Sharing only	20	learned more about the various aspect covered in MSW	would appreaciate the opportunity to observe a consult	-	-
750	2022-12-05	MSW	school curriculum	Medical student	Sharing only	25	Interesting and interactive as <PERSON> answered all my doubts and query	-	IP AHP	<PERSON> is well-prepared and explained clearly
751	2022-12-21	Diet	school curriculum	Nursing student	Sharing only	25	Able to understand the job scope of a dietitian and learning more abour diet	-	IP AHP	Interactive and provide good info for diet Friendly and interactive session
752	2022-12-21	Diet	school curriculum	Nursing student	Sharing only	25	very engaging and managed to clear our doubts patiently slides were clear and concise	include videos	IP AHP	She knows her content well and shares in layman term that makes it easier for us to understand. Thank you
753	2022-12-21	Diet	school curriculum	Nursing student	Sharing only	25	Learning how dietitian help patient plan and calculate their calories	could be longer and more in details	IP AHP	She is friendly and knowledgeable
754	2022-12-21	Diet	school curriculum	Nursing student	Sharing only	25	Presentation slides are very organised and well-planned Friendly and approachable dieititian	-	IP AHP	Ms <PERSON> is friendly and approachable. She is able to answer our questions. She is knowledgeable in her field. Thank you for sharing
755	2022-12-20	MSW	school curriculum	Nursing student	Sharing only	21	Easy to understand	-	IP AHP	His teaching is clear and he makes sure we understood his content
756	2022-12-20	MSW	school curriculum	Nursing student	Sharing only	22	Speaker tries to relate to nursing-shows how multidisciplinary teams work together	-	AHP	Engaging talk to instill interest in MSW
757	2022-12-20	MSW	school curriculum	Nursing student	Sharing only	25	Allowing me to have better understanding of the job scope of MSW	Provide Seats	IP AHP	Passionate about his role and explains well
758	2022-12-20	MSW	school curriculum	Nursing student	Sharing only	25	Very informative regarding the services in SG slides well designed and informative	Chairs	IP AHP	Good sharing allowing us to widen our knowledge
759	2022-12-20	MSW	school curriculum	Nursing student	Sharing only	25	Everything	I want to sit	IP AHP	Session is very informative
760	2022-12-20	MSW	school curriculum	Nursing student	Sharing only	22	Very thorough information and relevant to nursing	book conference room for us nursing students to sit	AHP	-
761	2022-12-20	MSW	school curriculum	Nursing student	Sharing only	25	Sharing session and materials very detailed	Proper room for future students	-	-
762	2022-12-20	MSW	school curriculum	Nursing student	Sharing only	25	It is very informative regarding the job scope of MSW which we don't cover in nursing	-	-	-
763	2022-12-20	MSW	school curriculum	Nursing student	Sharing only	24	Being able to understand the role of MSW more	-	-	-
764	2022-12-27	FC	school curriculum	Nursing student	Sharing only	25	It is very insightful and engaging. The session was right and experiences were shared form her pov. This is beneficial to us as we get to gain a better understanding to what FC does which we can cater and share with our patients in the near future	Include some relevant videos if have	IP AHP	Ms <PERSON> the time to explain very patiently. She share her relavant knowledge and put it in simpler terms for us to understand. Her bubbly and empathetic personality makes the student/patients easier to reach out to her and she clear whatever doubt that we have. She also take pride in her work. Thank you for sharing
765	2022-12-27	FC	school curriculum	Nursing student	Sharing only	25	Understand more about the role of a financial counsellor and subsidy scheme available	-	IP AHP	Provide education relevant to financial counselling. Engaging and interactive session. Provided lots of information
766	2022-12-27	FC	school curriculum	Nursing student	Sharing only	25	The educator is very friendly and share a lot of her knowledge with us. I have learned a lot from her	Could have been longer with at least a patient to observe	IP AHP	She is knowlegeable and enthusiatic in teaching and guiding us
767	2022-12-27	FC	school curriculum	Nursing student	Sharing only	25	The FC is very knowledgeable and gave a lot of examples for students to relate to which make the sharing meaningful and enjoyable. This sharing is a good eye opening experience as I get to learn the insight into FC career	-	IP AHP	FC is knowledgeable and friendly. She is able to to answer all our questions. She is very patient. She shares about her experiences and showed a lot of examples so that students can better relate. Thank you for amazing sharing
768	2023-10-13	FC	school curriculum	Nursing student	Sharing only	22	The session was informative and the sharing of a real case made it impactful and relevant	Pacing of session can be slightly faster	IP AHP	-
769	2023-10-13	FC	school curriculum	Nursing student	Sharing only	25	-	-	IP AHP	-
770	2023-10-13	FC	school curriculum	Nursing student	Sharing only	25	-	-	IP AHP	-
771	2023-10-13	FC	school curriculum	Nursing student	Sharing only	25	-	-	IP AHP	She is very helpful because she answered so many questions from us
772	2023-11-24	FC	Understand role	Nursing student	Sharing only	21	Educator was very friendly and would engage us by having small talks	-	AHP	Educator was very passionate about sharing with us and made it a comfortable place, often engaging in small talks and talking to us as casual as possible
773	2023-11-24	FC	school curriculum	Nursing student	Sharing only	20	Interactive	-	IP AHP	She made it an enoyable experince to learn about something we barely touch on. She made it easy for us to underrstand by explaining and clarifying our doubts. She was also very good and make sure our questions were answered to the best of her ability
774	2023-11-24	FC	Understand role	Nursing student	Sharing only	21	She was very friendly and she emphasised about the way we as nurses can help to empower patients to seek for help for their health	-	AHP	She was very nuturing and keen to share with us the job scope and the means that we future nurses can assist patiemts with financial difficulty
775	2023-11-24	FC	Understand role	Nursing student	Sharing only	25	I like that I get to know more about the role as a financial counsellor and what kind of financial aids there are that patients can apply for	-	IP AHP	She was very patient in teaching us and was keen in answering all our questions when we had any doubts. She was also very detailed when explaining the content to us
776	2023-11-24	FC	Understand role	Nursing student	Sharing only	25	The educator was fun during the whole session. Everyone is interactive and she explained the requirement to apply for subsidies clearly	Can explain more about every slides as some slides not well explain	IP AHP	She is kind and friendly. She is approachable and open minded
777	2023-11-24	FC	Understand role	Nursing student	Sharing only	20	The educator was eager to teach students and share her knowldege with everyone	Have more sharing session	IP AHP	She was very engaging. She was patient in explaining and did not rush through her sharing session
778	2023-11-24	FC	Understand role	Nursing student	Sharing only	25	Even though everything about finance did not interest me, she made the session engaging and answered all our questions and doubts. What I like most about the session is that she gives suggestions to us too	Make the session longer	IP AHP	She is a good educator and she portrayed the willingness to teach. She is also knowledgeable about her profession
779	2023-12-29	FC	school curriculum	Nursing student	Sharing only	17	-	-	AHP	-
780	2023-12-29	FC	school curriculum	Nursing student	Sharing only	21	Able to know about the types of financial support provided in the polyclinic	-	AHP	-
781	2023-12-29	FC	school curriculum	Nursing student	Sharing only	22	Ms <PERSON> was very firendly and shared her job scope with deep understanding. She answered all questions asked and give a lot of insights on her job and the service she gives	I think all is well as it was all met	AHP	-
782	2023-12-29	FC	school curriculum	Nursing student	Sharing only	24	Friendly and approachable educator.Able to understand the job scope of FC better and get to know more about the financial schemes available	A few more interesting real life cases to share with us	IP	Able to teach and impart new knowledge and experince to new staff friendly and approachable
783	2022-10-06	PT	school curriculum	Medical student	Sharing only	25	-	-	-	-
784	2022-10-06	PT	school curriculum	Medical student	Sharing only	22	Hands On	-	-	-
785	2022-10-06	PT	school curriculum	Medical student	Sharing only	22	-	-	-	-
786	2022-10-06	PT	Understand role	Medical student	Sharing only	23	Showed us practical usage of equipment	Patient consult	-	-
787	2022-10-06	PT	Understand role	Medical student	Sharing only	23	she was approachable and knowledgeable	-	-	-
788	2022-10-10	PT	school curriculum	Medical student	observation	22	-	-	IP AHP	-
789	2022-10-10	PT	school curriculum	Medical student	observation	20	Observation and explanation	-	-	-
790	2022-10-10	PT	Understand role	Medical student	observation	20	Practical	-	-	-
791	2022-10-10	PT	school curriculum	Medical student	Sharing only	20	-	-	-	-
792	2022-10-10	PT	school curriculum	Medical student	observation	25	exposure and more insight on physio	-	-	-
793	2023-10-17	PT	orientation	Nurse/CC	observation	25	I was able to sit in on a case and it allows me to understand how PT works more clearly.	-	-	-
794	2023-10-17	PT	orientation	Nurse/CC	observation	25	I was able to sit in on a case and it allows me to understand how PT works more clearly.	-	-	-
795	2022-10-19	PT	orientation	AHP	observation	23	Sits in and observed physio session with patient.	-	IP AHP	<PERSON> is very friendly and understand the problem of the patient and gave relevant advise to patient.
796	2022-10-28	PT	orientation	Nursing student	Sharing only	21	-	-	IP AHP	Clear explaination
797	2022-10-28	PT	school curriculum	Nursing student	Sharing only	22	Short and clear	-	IP AHP	-
798	2022-10-28	PT	Understand role	Nursing student	Sharing only	25	-	-	IP AHP	She is very straightforward about the information that sheâ€™s presenting so its easy for us to understand
799	2022-10-28	PT	Understand role	Nursing student	Sharing only	25	ms <PERSON> shared sufficiently on AHP	-	IP AHP	she has done precise briefing and orientation
800	2022-10-28	PT	school curriculum	Nursing student	Sharing only	22	-	-	IP	passionate and genuine in teaching, very friendly and always enquiring if we have any questions. she was able to explain things clearly and in a concise manner, easy for people of all ages to understand.
801	2022-10-28	PT	school curriculum	Nursing student	Sharing only	21	Straightforward and short session	-	IP AHP	Interesting sharing sessions with points bullets forms
802	2022-10-28	PT	school curriculum	AHP student	Sharing only	22	Them showing us around their available facilities	-	-	-
803	2022-10-28	PT	school curriculum	Nursing student	Sharing only	22	The trainer is friendly and explains well	Can share other parts of Allied Health in Polyclinic	-	-
804	2022-10-28	PT	school curriculum	Nursing student	Sharing only	20	Showing around of the equipments and the purpose.	More in-depth of the type of patients they see and what to monitor and the progress of the patients.	-	-
805	2022-11-24	PT	school curriculum	Medical student	observation	25	Very welcoming, shows holistic approach to patient care	-	-	-
806	2022-11-24	PT	school curriculum	Medical student	Sharing only	25	Friendly and approachable educator	-	-	-
807	2022-11-24	PT	school curriculum	Medical student	Sharing only	25	Friendly and practical tips and explained how a consult should go	-	-	-
808	2022-11-24	PT	school curriculum	Medical student	observation	25	Engaging	-	-	-
809	2022-11-29	Pod	school curriculum	Medical student	observation	25	-	-	-	-
810	2022-11-29	Pod	school curriculum	Medical student	observation	23	Relevant to clinical practice	-	-	-
811	2022-11-29	Pod	school curriculum	Medical student	observation	25	It was really insightful and lessons taught were very applicable to real life practice and context appropriate.	-	-	-
812	2022-11-29	PT	school curriculum	Medical student	Sharing only	25	Insightful and up to date information	-	-	-
813	2022-11-29	PT	school curriculum	Medical student	Sharing only	21	Relevant to clinical practice	-	-	-
814	2022-12-01	PT	school curriculum	Medical student	Sharing only	20	Increase my knowledge	-	-	-
815	2022-12-01	PT	Understand role	Nursing student	Sharing only	22	learning about the the types of cases mostly done in polyclinic settings	-	-	-
816	2022-12-01	PT	school curriculum	Nursing student	Sharing only	20	Friendly in answering questions	Can have longer time	IP AHP	Enthusiasm
817	2022-12-01	PT	school curriculum	Nursing student	Sharing only	23	He shares about the devices that will be used during the therapy sessions and shares about his job scops to provide better care for patients	Maybe could let the students to sit in and observe the full therapy sessions	IP AHP	He was very patience and easy to approach and willing to shares his knowledge with us
818	2022-12-01	PT	school curriculum	Nursing student	Sharing only	25	I like the most is that he explains the common patient and the minimum age of patient that can come to see physiotherapy.	If can, maybe he can let us sit in to see how he help the patient to do exercise.	IP AHP	He is friendly, patience and also answer all the questions with giving explanation and interventions which increase my knowledge.
819	2022-12-01	PT	school curriculum	Nursing student	Sharing only	20	-	-	-	-
820	2022-12-01	PT	school curriculum	Nursing student	observation	20	How to treat different type of pain	-	-	-
821	2022-12-01	PT	school curriculum	Nursing student	Sharing only	25	He was very clear in answering my questions with evidence based rationales	-	IP AHP	Very inspirng
822	2022-12-01	PT	Understand role	Nursing student	Sharing only	25	He is able to answer our questions	if we can sot in for a consult	IP AHP	approachable, friendly and knowledgable
823	2022-12-01	PT	Understand role	Nursing student	Sharing only	20	Q&A session	provide some template for our general information	IP AHP	able to addres the question
824	2022-12-08	PT	Understand role	Medical student	Sharing only	25	Learn alot about the roles of a physiotherapist	-	IP AHP	Very detailed in teaching
825	2022-12-08	PT	Understand role	Medical student	Sharing only	25	Teaches a lot	-	IP AHP	Teach a lot, very detailed
826	2022-12-12	PT	school curriculum	Nursing student	Sharing only	25	-	-	-	-
827	2022-12-12	PT	school curriculum	Nursing student	observation	25	-	-	-	-
828	2022-12-12	PT	school curriculum	Nursing student	Sharing only	24	Interesting and relevant	-	-	Knowledgeable and explains well
829	2022-12-12	PT	school curriculum	Nursing student	Sharing only	25	It is interactive and she is patient and indepth in explaining her jobscope	-	IP AHP	She is very patient, kind and passionate in explaining her role as a PT, allowing us to be interactive and gain more knowledge behind the job
830	2022-12-12	PT	school curriculum	Nursing student	observation	21	-	-	-	-
831	2022-12-12	PT	school curriculum	Nursing student	observation	25	I like that we were able to observe cases:)	-	IP AHP	-
832	2022-12-12	PT	school curriculum	Nursing student	Sharing only	20	We get to experience what allied health professional such as a physiotherapy do for their patients	-	-	-
833	2022-12-12	PT	Understand role	Nursing student	observation	21	Clear explanation given to the patients	-	-	-
834	2022-12-12	PT	Understand role	Nursing student	observation	25	Can observe actual cases and learn the process	-	-	-
835	2022-12-12	PT	school curriculum	Nursing student	observation	21	Clear explanation given to the patients	-	-	-
836	2022-12-16	PT	Understand role	Medical student	observation	25	Can observe actual cases and learn the process	-	-	-
837	2022-12-16	PT	Understand role	Medical student	observation	25	The different type of exercises that were introduced to the patient so that they can do independently at home	-	-	-
838	2022-12-29	PT	school curriculum	Nursing student	observation	25	we are able to observe a session of physiotherapy and see what physiotherapy is all about	-	IP AHP	patient and nurturing
839	2022-12-29	PT	school curriculum	Nursing student	observation	20	Observing some of the exercise in physio. Since we nvr learn before, is an eye opening opportunity	-	IP AHP	Ask questions and promote critical thinking
840	2022-12-29	PT	Understand role	Nursing student	observation	25	observing the whole session with pt	-	IP AHP	She has great knowledge
841	2022-12-29	PT	Understand role	Nursing student	observation	25	he explains to patient clearly	-	IP AHP	He is passionate about his job and explains clearly to patients
842	2022-12-29	PT	Understand role	Nursing student	Sharing only	20	Learning more about the role of physiotherapist	-	-	-
843	2022-12-29	PT	Understand role	Nursing student	observation	21	Friendly, teaches well	-	-	-
844	2022-12-29	PT	Understand role	Nursing student	observation	25	-	-	-	-
845	2022-12-29	PT	school curriculum	Nursing student	observation	23	Very thorough, and she relates her content back to nursing	more ahp session time	-	-
846	2022-12-29	PT	Understand role	Nursing student	Sharing only	20	It can relate back to the hospital ground	-	IP AHP	She is very inviting and passionate to teach us the knowledge.
847	2022-12-30	PT	Understand role	Nursing student	observation	25	Very thorough explanation and first hand experience to observe.	-	IP AHP	He managed to explain to us and answer our queries. We appreciate it.
848	2022-12-30	PT	school curriculum	Nursing student	observation	25	Its enjoyable	-	IP AHP	Hes very keen to share his knowledge and very patient
849	2022-12-30	PT	Understand role	Nursing student	observation	24	very insightful	-	IP AHP	He gave a comprehensive explanation on his job scope
850	2022-12-30	PT	Understand role	Nursing student	observation	25	We get to learn more of the job scope of the physiotherapist which was very eye-opening.	-	-	-
851	2023-01-05	MSW	Understand role	Nurse/CC	Sharing only	21	I get to know the services MSW provided and the area where they can help the patient with so I can refer patients to them if needs identified	-	IP AHP	Educator is well versed in his knowledge and willing to share. Detailed sharing
852	2023-01-11	MSW	orientation	Nurse/CC	Sharing only	25	Education session was very detailed and informative	-	IP AHP	<PERSON> was very patient and answered all questions. He was very detailed during the session
853	2023-01-12	MSW	school curriculum	Nursing student	Sharing only	20	Understanding the various componesnts of Medical Social Worker	Invoke interaction	-	-
854	2023-01-12	MSW	school curriculum	Nursing student	Sharing only	25	It is hughly interactive	-	-	-
855	2023-01-12	MSW	Understand role	Nursing student	Sharing only	25	The educator was cleary well versed in his craft and was capble in answering our questions	A more condusive environment like a conference room would be a better location for educator	-	-
856	2023-01-12	MSW	school curriculum	Nursing student	Sharing only	25	Knowledge sharing session with questions and answer. Interaction with students	-	-	-
857	2023-01-12	MSW	school curriculum	Nursing student	Sharing only	25	<PERSON> is very knowledgeable	-	-	-
858	2023-01-12	MSW	Understand role	Nursing student	Sharing only	20	Type of svc from MSW	-	-	-
859	2023-01-12	MSW	school curriculum	Nursing student	Sharing only	20	-	-	-	-
860	2023-01-12	MSW	school curriculum	Nursing student	Sharing only	20	Informative	Session could be longer can include some cases	-	-
861	2023-01-12	MSW	Understand role	Nursing student	Sharing only	20	He prepare slides that are clear and informative	Venue for the talk can be in conference room	-	-
862	2023-01-12	MSW	school curriculum	Nursing student	Sharing only	18	Friendly, informative	Can conduct in conference room instead. Consultation room was a bit small for the numbe rof students involved	-	-
863	2023-01-12	MSW	school curriculum	Nursing student	Sharing only	20	The sharin of different financial schemes of parteners	-	-	-
864	2022-11-21	Psych	Understand role	Nurse/CC	Sharing only	25	Detailed orientation power point	-	IP AHP	Professionally presented the outline
865	2023-01-05	Psych	school curriculum	Nurse/CC	Sharing only	25	Informative and engaging	-	IP AHP	<PERSON> was very thorough with her session, very engaging throughout
866	2023-01-09	Psych	school curriculum	Nurse/CC	Sharing only	25	I get to know how to assess and identify potential risk for patients and monitor patients more closely	-	IP AHP	Detailed sharing, pace of session well-controlled, approachable
867	2023-01-18	PT	school curriculum	Nursing student	observation	20	-	-	-	-
868	2023-01-18	PT	Understand role	Nursing student	Sharing only	20	-	Can be longer and more detailed	-	-
869	2023-01-18	PT	Understand role	Nursing student	observation	20	She is very knowledgable and experience in her subject matter.	-	-	-
870	2023-01-18	PT	Understand role	Nursing student	observation	20	-	-	-	-
871	2023-01-18	PT	Understand role	Nursing student	Sharing only	20	It is individualised and patient-centered	-	-	-
872	2023-01-18	PT	Understand role	Nursing student	observation	24	-	-	-	-
873	2023-01-18	PT	school curriculum	Nursing student	observation	25	Being able to see real cases solidifies the foundations being taught	-	-	-
874	2023-01-18	PT	school curriculum	Nursing student	Sharing only	21	<PERSON> was very kind and comprehensive when it comes to answering our doubts and questions	-	IP AHP	She takes time to go into detail what a PT does, even though we are nursing students.
875	2023-01-18	PT	school curriculum	Nursing student	observation	25	-	-	IP AHP	She is very knowledgeable and patient in teaching.
876	2023-01-18	PT	school curriculum	Nursing student	Sharing only	22	Different aspects of physiotherapy	-	-	-
877	2023-01-18	PT	school curriculum	Nursing student	observation	20	-	-	IP AHP	-
878	2023-01-27	MSW	Understand role	Nurse/CC	Sharing only	24	Session not so dry (Eg words are in short key points + pictures)	-	IP	<PERSON> is well knowldege, able to answer my enquires well His session is not so dry, able to understand well
879	2023-02-28	Diet	school curriculum	Medical student	Sharing only	25	Explaning the role of dieticians to help me better understand	Opportunity to observe session	IP AHP	Clear in explanation, enthusiatic about her job
880	2023-02-28	Diet	school curriculum	Medical student	Sharing only	25	It is simple and easy to understand. Q & A allowed us to answer anything	-	-	-
881	2023-02-28	Diet	school curriculum	Medical student	Sharing only	20	Concise and to the point	Maybe sit in consult	-	-
882	2023-02-28	Diet	school curriculum	Medical student	Sharing only	25	Enjoyable and interesting	-	-	-
883	2023-02-28	Diet	school curriculum	Medical student	Sharing only	25	Nice Slides, Good Relevant info	-	IP AHP	Answered our questions, succint and clear
884	2023-02-28	Diet	school curriculum	Medical student	Sharing only	25	The content covered by the dietician	-	IP AHP	Very Patient and Friendly Readily answers questions
885	2023-03-01	MSW	orientation	Nurse/CC	Sharing only	20	-	-	IP AHP	Clear in explaination
886	2023-02-28	PT	Understand role	Medical student	observation	25	Just Right Timing	Should keep it short and sweet	-	-
887	2023-02-28	PT	Understand role	Medical student	observation	25	Observing the stretches done for neck pain	-	-	-
888	2023-02-28	PT	Understand role	Medical student	observation	25	The range of the conditions we see	-	-	-
889	2023-02-28	PT	Understand role	Medical student	observation	25	Short and sweet	keep it this way	-	-
890	2023-02-28	PT	Understand role	Medical student	observation	25	It was very well explained	-	IP AHP	Very comprehensive and teached well while caring for the patient
891	2023-02-28	PT	Understand role	Medical student	observation	25	Friendly and informative Educator	-	IP AHP	Very friendly
892	2023-02-28	PT	Understand role	Medical student	observation	20	It was informative	See more consult	-	Very friendly
893	2023-03-06	PT	Understand role	Medical student	observation	25	Exposure	Handouts for exercises	IP AHP	Knowledgeable and patient
894	2023-03-06	PT	school curriculum	Medical student	observation	22	Get to observe patient counselling.	Can have PT sharing to better understand what questions to ask, what examinations to do and what exercises to teach. (Have more content knowledge in addition to observing).	-	-
895	2023-03-06	PT	school curriculum	Medical student	observation	20	-	-	-	-
896	2023-03-08	MSW	orientation	Nursing student	observation	25	Explaination on the services available	-	IP AHP	Good explaination of MSW roles and the services they can help provide
897	2023-03-08	MSW	Understand role	Medical student	Sharing only	25	Prepare a case study for us to make the session more interactive	Opportunity to observe session	IP AHP	Very dedicated
898	2023-03-08	MSW	Understand role	Medical student	Sharing only	22	Case Scenario	-	-	-
899	2023-03-08	MSW	Understand role	Medical student	Sharing only	25	Learning more about MSW,scope,case study good for applying	-	-	-
900	2023-03-08	MSW	Understand role	Medical student	Sharing only	25	Case Study	-	-	-
901	2023-03-08	MSW	Understand role	Medical student	Sharing only	25	The use of case study to make the session more engaging and interesting	NA, a summary content printed on paper would be helpful	IP AHP	His explaination of the MSW role is comprehensive and easy to understand. He is a good educator
902	2023-03-08	MSW	Understand role	Medical student	Sharing only	22	We are given sufficient time to ask questions	Listening in on a session for better understanding	IP AHP	The way he speak about his pateints show sthat he has a high level of empathy and that is very important especially in this line of job. He loojs and sounds to be very pateint and highly tolerable as well
903	2023-03-08	MSW	Understand role	Medical student	Sharing only	25	The care assessment-get to know better on AIC services	-	-	-
904	2023-03-09	Pod	school curriculum	AHP student	observation	25	-	-	-	-
905	2023-03-09	Pod	Understand role	Medical student	observation	25	Podiatrist was very friendly to us and the patient. Showed an excellent consult with patient and explained to us well about the roles of podiatrist as well as the healthcare structure	-	IP AHP	Podiatrist was very friendly to us and the patient. Showed an excellent consult with patient and explained to us well about the roles of podiatrist as well as the healthcare structure
906	2023-03-09	Pod	Understand role	Medical student	observation	25	-	-	IP AHP	-
907	2023-03-09	Pod	Understand role	Medical student	observation	25	Good insight to AHP	-	-	-
908	2023-03-09	PT	school curriculum	Medical student	Sharing only	24	Eye opening	-	IP AHP	<PERSON> was knowledgeable and friendly
909	2023-03-09	PT	school curriculum	Medical student	Sharing only	24	Eye opening	-	IP AHP	Observed <PERSON> consult where he explained it clearly to u
910	2023-03-09	PT	Understand role	Medical student	Sharing only	21	fun and engaging	-	-	-
911	2023-03-09	PT	Understand role	Medical student	observation	25	Chance to observe consult	-	IP AHP	Passionate
912	2023-03-09	PT	school curriculum	Medical student	observation	25	-	-	-	-
913	2023-03-09	PT	Understand role	Medical student	observation	25	-	-	-	-
914	2023-03-09	PT	Understand role	Medical student	observation	25	Very interactive	-	IP AHP	Very teachy, open to answer questions patiently
915	2023-03-09	PT	Understand role	Medical student	observation	25	He is very knowledgeable	-	IP AHP	Very knowledgeable, gentle and instructive with patient
916	2023-03-06	MSW	Understand role	Medical student	Sharing only	24	Very comprehensive, shared a lot about the schemes offered	to witness a consultation session in reak time	-	-
917	2023-03-06	MSW	Understand role	Medical student	Sharing only	25	Relevant to clinic practice	-	-	-
918	2023-03-06	MSW	Understand role	Medical student	Sharing only	24	Getting to hear about the different schemes for patients especially financial ones	Observe consult	IP AHP	Very friendly and approachable. Answes questions in detail
919	2023-03-06	MSW	Understand role	Medical student	Sharing only	21	-	-	IP AHP	-
920	2023-03-06	MSW	Understand role	Medical student	Sharing only	20	-	Maybe we could see a consult	-	-
921	2023-03-29	PT	orientation	Nurse/CC	observation	25	eing able to observe how physio teacher patient on certain exercises	-	-	-
922	2023-03-29	Diet	orientation	Nurse/CC	Sharing only	25	Knowing the difference between nutritionist and dietitian	All is well	IP AHP	Sharing on personal experience and very approachable
923	2023-03-31	FC	school curriculum	AHP student	Sharing only	25	Clear scope of work, and know when to refer to AHP if necessary	-	IP AHP	Clear description of work
924	2023-03-31	FC	Understand role	AHP	Sharing only	25	-	-	-	-
925	2023-03-28	Diet	Understand role	Nurse/CC	observation	25	Easy slides to understand on the role of a dietitan	-	-	nil, it was just a short session
926	2023-03-08	Psych	Understand role	Medical student	Sharing only	23	Answered our questions well on how to intervene for suicide cases	not possible, probably due to patient factors but would love to witness a consult in real time	IP AHP	Was approachable and thorough with the introduction to role of psychologist in NUP context. Enjoyed the session, very engaging
927	2023-02-20	Psych	Understand role	Medical student	Sharing only	24	Comprehensive, succinct, insightful	Simulation of Consult/Clinic Observation	-	-
928	2023-03-09	Psych	orientation	Nurse/CC	Sharing only	25	Sharing on the type of psychological intervention	-	IP AHP	She is very welcoming and explained in details of the services that is provided by psychologists
929	2023-03-27	Psych	Understand role	AHP student	Sharing only	25	Clear explanation of job scope	-	IP AHP	-
930	2023-03-27	Psych	Understand role	AHP student	Sharing only	25	Clear delivery of content	-	IP AHP	Receptive towards questions
931	2023-03-27	Psych	orientation	Nurse/CC	Sharing only	25	To understand what are the service provided to patient	All is well	AHP	Answer to queries and able to understand the group of patient that are refer to programme
932	2023-03-16	FC	Understand role	Medical student	Sharing only	25	Information shared is useful and relevant especially since many patients may face financial difficulties	-	IP AHP	Explained thoroughly about the various fianancial schemes for patients and doctors
933	2023-03-30	MSW	Understand role	Nurse/CC	Sharing only	25	Knwoing what service MSW provide to the patient other than financial counselling	All is well	IP AHP	Sharing session is interesting. Understand that there are outreach programme with public also
934	2023-04-04	MSW	orientation	Nurse/CC	Sharing only	25	I like that the program actually is able to hep patients with difficulties. Patients have different types of services they can approach to for help	-	-	-
935	2023-03-28	MSW	orientation	Nurse/CC	Sharing only	21	Getting to know more about what Medical Social Worker does in the polyclinic and what are the cases they have to often handle	-	-	nil because it was only a short session
936	2023-04-12	MSW	Understand role	AHP student	Sharing only	25	Clear overview on what a MSW does	-	IP AHP	Super friendly, enthusisatic, great energy. Very welcoming and warm
937	2023-04-24	MSW	orientation	Nurse/CC	Sharing only	20	Very Jovial	-	IP AHP	Very Encouraging to ask if have any clarificiations. Explained her job scope clearly and efficiently
938	2023-04-24	MSW	orientation	Nurse/CC	Sharing only	25	Ms <PERSON> is very knowledgeable and approachable. She is able to answer tp queries imposed to her	-	IP AHP	Very approachable, confident in what she does as a MSW. Passionate
939	2023-04-24	MSW	orientation	Nurse/CC	Sharing only	20	-	-	-	-
940	2023-05-03	FC	school curriculum	AHP student	Sharing only	25	very insightful, learn many things that we donâ€™t learn in school	-	IP AHP	Very friendly and open to questions. Able to answer alll our quesries too. Very approachable which allowed us to learn better and have a deeper understanding
941	2023-05-03	FC	school curriculum	AHP student	Sharing only	25	Very insightful on the job, very detailed on the available financial scheme	-	IP AHP	Impart very detailed information without very hard jargon. Able to engage with audience in an excellent manner
942	2023-04-06	Psych	Understand role	Nurse/CC	Sharing only	25	I like that polyclinics offer this kind of service to the patients who may need help, more varieties of places for patients to go	-	-	-
943	2023-04-11	Psych	Understand role	Nurse/CC	Sharing only	25	Learning more on the job scope	Would like t join in for consultation to understand more on job scope	IP AHP	Very patient and understanding. Made sure we understoof what her job scope was, also shared her own experiences to make teaching relevant
944	2023-04-11	Psych	Understand role	Nurse/CC	Sharing only	25	Ms <PERSON> knows her work well and she conveys what is her role as a psychologist in a clear and concise manner. Ms <PERSON> even included some case scenarios that she has encountered to allow us nurses to get a clearer and bigger picture	-	IP AHP	Ms <PERSON> is very optimistic and knowledgeable in her role. She is able to relate with real life cases and how she handles them. She is competent in answering the quesries that is put forward
945	2023-04-11	Psych	Understand role	Nurse/CC	Sharing only	25	Experience Sharing	-	IP AHP	Very deatil in explaining to all queries
946	2023-04-17	Psych	Understand role	Nurse/CC	Sharing only	25	Conducted in a relaxed environment and my questions were beng answered relevantly	-	IP AHP	Knowledgeable and calm nature what is needed of an Educator
947	2023-04-17	Psych	Understand role	Nurse/CC	Sharing only	20	Understand the job scope of psychiatrist in polyclinic	-	IP AHP	Explained professionally about her job, <PERSON> our query patiently
948	2023-05-16	Diet	Understand role	Medical student	observation	25	I got to experience a more holistic view of healthcare by observing the dietitian consults to see how chaging patients' diet can impact their medical outcome	-	-	-
949	2023-05-17	Diet	Understand role	Medical student	Sharing only	25	Observation of the consult session was very useful to learn how dietitians apply the theory into clinical practice. It was good to learn about the practical tips that patients can adopt to be modifying their existing diet in a stepwise manner	Tasting of some of the supplements that dietitains recommend their patients to take	IP AHP	<PERSON> was very patient in answering all my questions and was eager to share aboy the work that she does. She is very friendly, approachable and has helpled to debunk some of my prior misconceptions about the work of a dietitian
950	2023-04-11	Diet	orientation	AHP	Sharing only	20	-	-	-	-
951	2023-04-13	Pod	orientation	AHP	observation	25	-	-	-	-
952	2023-04-19	Pod	Understand role	Medical student	observation	25	<PERSON> was very passionate about her sharing and I learnt a lot about the breadth of what podiatrists do	-	IP AHP	Passionate about what she does and went the extra mile to teach me things
953	2023-04-24	MSW	orientation	AHP	Sharing only	20	Knowing additional roles in comparison to previous workplace colleagues in the same role	-	-	-
954	2023-05-09	PT	Understand role	Medical student	observation	25	I had a very educational session learning more about how physiotherapists work to treat patients	-	-	-
955	2023-05-09	PT	school curriculum	Medical student	observation	25	Getting to sit in a consult and see what patients go through and learn from in a PT session	-	-	-
956	2023-05-09	PT	school curriculum	Medical student	observation	25	She was very friendly and taught us well :D	-	IP AHP	She was very friendly and explained things in an easy to understand way to us (medical students)
957	2023-05-09	PT	school curriculum	Medical student	observation	25	-	-	IP AHP	Good knowledge and teaching
958	2023-05-15	Psych	orientation	Nurse/CC	Sharing only	22	Can be more understand the role of psychologist	-	-	-
959	2023-05-15	MSW	orientation	Nurse/CC	Sharing only	23	The role about MSW.	-	-	-
960	2023-05-19	Diet	orientation	Nurse/CC	Sharing only	20	The role of dietitian	-	-	-
961	2023-05-22	MSW	Understand role	AHP student	Sharing only	25	informative	-	IP AHP	very informative
962	2023-05-24	PT	school curriculum	Medical student	observation	25	Was interactive and was brought around the gym	-	IP AHP	Was very patient in explaining all the roles of the physio therapy
963	2023-05-24	PT	school curriculum	Medical student	observation	25	Very detailed orientation	-	-	-
964	2023-05-30	Psych	others	Nurse/CC	Sharing only	25	Explanation of mental health problems	-	IP AHP	<PERSON> approachable, explained and solved the queries from us well.
965	2023-05-30	Psych	others	Nurse/CC	observation	25	Sharing about the common mental disease, determine the level of depression	-	IP AHP	She had showed her professional knowledge and attitude throughout the session. Sharing in a friendly and interesting way.
966	2023-06-01	Psych	orientation	Nurse/CC	Sharing only	24	Educator is kind and friendly. She explained all the services very clearly.	-	IP AHP	She explained the services and therapies clearly and allow me to better understand about the job for psychologist
967	2023-06-06	Diet	orientation	AHP	Sharing only	20	Educational	-	-	-
968	2023-06-06	Diet	orientation	AHP	Sharing only	20	Good explaination	-	-	-
969	2023-06-07	PT	orientation	AHP	Sharing only	20	Educational	-	-	-
970	2023-06-07	PT	orientation	AHP	Sharing only	20	Good explaination	-	-	-
971	2023-06-07	MSW	orientation	Nurse/CC	Sharing only	25	Sharing about the services that MSW provide	-	IP AHP	He clearly explaied the services that they provide and give examples to let me fully understand it
972	2023-06-14	PT	orientation	Nurse/CC	Sharing only	21	Detailed and comprehensive	-	-	-
973	2023-06-14	PT	orientation	Nurse/CC	Sharing only	20	Hands on exercise and example	-	-	-
974	2023-06-13	MSW	orientation	Nurse/CC	Sharing only	23	Finding out about various supports and centres we can refer patients to	-	IP AHP	Able to explain about the rile of MSW clearly. Friendly and seems approachable
975	2023-05-18	MSW	Understand role	Nurse/CC	Sharing only	21	The knowledge shared was interesting and provides an eye-opener for the type of services hold in the polyclinic settings	-	-	-
976	2023-06-14	MSW	orientation	Nurse/CC	Sharing only	20	The sharing and all the powerpoint. The sharing is very clear	-	-	-
977	2023-05-25	Psych	school curriculum	Medical student	Sharing only	25	<PERSON> was very friendly and happy to share about the work that she does, and patiently answered my questions/misconceptions about the work that psychologists do. Being abel to observe a consult session and learn how <PERSON> adapts the various therapies smoothly according to the flow of the consult has been very fruitful as well	-	AHP	<PERSON> has been very ethusiatic in sharting about the work that she does and she patiently explains to me about the certain therapies that psychologists employ. She provides very helpful tip about how I may interacy with my future patients and it is inspiring to observe how she kindly treats her patients while adapting to unexpected challenges that consult session may bring. she also tries her …
978	2023-07-06	PT	school curriculum	AHP	observation	24	-	-	-	-
979	2023-07-06	PT	school curriculum	Medical student	Sharing only	25	-	-	-	-
980	2023-07-06	PT	school curriculum	Medical student	observation	25	Educational	Few consults OTD	-	Good comprehensive teaching
981	2023-07-10	PT	orientation	Nurse/CC	observation	23	Very informative	-	IP	Explains well
982	2023-07-10	PT	orientation	Nurse/CC	observation	22	Very informative	-	-	-
983	2023-07-11	Diet	school curriculum	Medical student	Sharing only	20	-	-	IP AHP	-
984	2023-07-11	Diet	school curriculum	Medical student	Sharing only	25	-	-	AHP	knowledgeable and friendly
985	2023-07-11	Diet	Understand role	Medical student	observation	25	Overall a great experience, learnt alot and eye opening	-	IP AHP	Extremely passionate and took time out of her busy morning clinic to teach. Her rapport with patients was exceptional and conversations were heartfelt and patient. Inspired me in many ways and opened my eyes beyond the confines of clinical medicine.
986	2023-07-11	MSW	orientation	Nurse/CC	Sharing only	25	Iâ€™m able to learn a lot from the education session.	-	IP AHP	Willing to go extra mile to explain more in depth in each slide so that I can fully understand everything.
987	2023-07-11	MSW	orientation	AHP	Sharing only	25	<PERSON> was extremely knowledgeable and engaging in relating the content to each AHPâ€™s area of work. It was an enjoyable and enriching session!	-	IP AHP	He was exceedingly knowledgeable and engaging, and related the content very well to the other AHPsâ€™ area of work! His personable and engaging manner was effective as well!
988	2023-07-19	PT	orientation	AHP	observation	25	<PERSON> is knowledgeable and managed to deliver each consultation well. I now understand more about physiotherapy !	-	IP AHP	<PERSON> is professional and proficient. She was able to guide each patient and satisfy their needs during each consultation. She made sure that she made herself clear and mentioned what was sufficient so that she does not exceed the given time for each appointment. Additionally, <PERSON> is friendly but professional with each patient. She was able to deliver and explain well, towards both staff …
989	2023-07-21	PT	Understand role	AHP	observation	25	-	-	-	-
990	2023-07-21	PT	Understand role	AHP	observation	25	It was eye opening and get to better understand the role of a physiotherapist	More sessions to observe	-	-
991	2023-07-21	Psych	orientation	Nurse/CC	Sharing only	22	Very detailed	-	-	-
992	2023-07-24	PT	orientation	Nurse/CC	observation	25	Explanation given to participants on what the educator has been done for their consultation session and good engagement demonstrated with patients.	-	-	-
993	2023-07-26	PT	orientation	AHP	observation	25	It is a live, actual consultation with a patient. It gives me an overview of what a PT consultation is like.	-	IP AHP	Instead of focusing on just the patient's current problem, PT has also looked into patient's underlying condition and have suggested home remedies to them. In short, PT has gone beyond to give patient's healthcare tips.
994	2023-07-27	MSW	Understand role	AHP student	Sharing only	24	-	-	IP AHP	Patient in explaining
995	2023-04-24	MSW	orientation	Nurse/CC	Sharing only	20	Understand polyclinic MSW job scope, what resoruce can be provided in polyclinic	-	-	-
996	2023-04-24	MSW	orientation	Nurse/CC	Sharing only	25	Knowing that there are resources available to ensure proper continuity of care for all age groups/patients	-	AHP	Knowledge of job scope
997	2023-05-12	MSW	Understand role	Medical student	observation	25	We were intorduced to the jobscope of MSW and also observed one session which helped me understand their roles in health care better and will assist in my future job	-	-	-
998	2023-05-12	MSW	Understand role	Medical student	observation	25	It was an educational session being able to observe the consult as well as learn more about the job scope of MSW	-	-	-
999	2023-05-10	MSW	school curriculum	Medical student	Sharing only	25	Sharing role of MSW	-	-	-
1000	2023-05-10	MSW	school curriculum	Medical student	Sharing only	25	She was very approachable and friendly. It was nice to learn about how MSWs also provide supportive counselling	-	-	-
1001	2023-08-23	MSW	Understand role	AHP student	Sharing only	24	She helped me appreciate the role of MSW, and was patient and informative in her presentation	-	-	-
1002	2023-08-23	MSW	Understand role	AHP student	Sharing only	24	The slides were informative, the <PERSON> was patient and receptive to questions	-	-	-
1003	2023-08-30	MSW	Understand role	AHP student	observation	25	Very clear and concise knowledge about the job scope of a medical social worker.Sharing was very informative and touch on all key aspects of a medical social worker	It would be nice if we could observe how a patient visit go	-	-
1004	2023-08-30	MSW	Understand role	AHP student	observation	25	I like how she is able to introduce to us many aspects of how they can facilitate help for the vulnerable	It would be better if we could see how the professional interact with the patient	-	-
1005	2023-08-28	FC	orientation	Nurse/CC	Sharing only	25	Detail the role of FC, explain clearly of the process requuirements	-	IP AHP	She is knowledgeable, friendly, the induction is concise and focus
1006	2023-04-19	FC	Understand role	Nurse/CC	Sharing only	21	I like the powerpoint slide that have been shared to me. Explained to me well too	-	-	-
1007	2023-05-19	FC	Understand role	Nurse/CC	Sharing only	25	Understand the role of FC and how to help our patient	-	IP AHP	Explained Clearly
1008	2023-05-23	FC	Understand role	Nurse/CC	Sharing only	20	Understand role as a FC	-	-	-
1009	2023-05-19	FC	Understand role	Nurse/CC	Sharing only	25	<PERSON> is very passionate and knowledegeable in sharing the financial schemes for patients	-	IP AHP	She is passionate and patient
1010	2023-05-19	FC	Understand role	Nurse/CC	Sharing only	25	Includes real life scenarios	The session can be conducted in a bigger room with a person counsult	AHP	-
1011	2023-09-07	FC	Understand role	AHP student	observation	25	Passionate Educator, knowledgeable able to answer questions we had	-	IP AHP	-
1012	2023-09-07	FC	Understand role	AHP student	observation	25	Find out more about this service and how it help patients	-	-	-
1013	2023-09-21	MSW	school curriculum	Medical student	Sharing only	25	Being able to know about the job scope of the MSW and the different areas that they cover outside of medicine	Consult session and observation if possible	IP AHP	Very thorough in explaining to us and was easy to understand. Addressed all our queries. Very Professional. Thank You
1014	2023-09-21	MSW	school curriculum	Medical student	Sharing only	25	Give more insghts into the role of MSWs, and how their work influences a patient health	-	IP AHP	Went through the role security
1015	2023-09-21	MSW	Understand role	Medical student	Sharing only	25	The education session was highly comprehensive and addressed many of my questions and misconceptions regarding the role of medical social worker	I would love to observe a consult In the medical social worker clinic	-	-
1016	2023-09-13	MSW	Understand role	AHP student	Sharing only	25	Opned my eyes to the many responsibilities of a medical social worker	-	IP AHP	She went in depth into the scope of medical social worker, and entertained the many questions we had
1017	2023-09-13	MSW	Understand role	AHP student	Sharing only	25	It was very informative to know what our peers do and deepened our understanding of the healthcare system	-	IP AHP	She was very deatiled in how showing and was very patient in observing our questions
1018	2023-09-13	MSW	Understand role	AHP student	Sharing only	25	Very informative and interactive	If there are opportunities, I wish we could observe consultations	-	-
1019	2023-09-13	MSW	Understand role	AHP student	Sharing only	25	Very informative	-	-	-
1020	2023-09-13	MSW	school curriculum	AHP	Sharing only	20	There was a lot of information, provided about the job scope of medical social worker, which was fairly interesting	-	-	-
1021	2023-09-19	FC	school curriculum	Medical student	Sharing only	25	Friendly, patient and engaging	-	IP AHP	Friendly, patient, always happy to clarify my questions
1022	2023-09-19	FC	school curriculum	Medical student	Sharing only	25	I learnt more about exsisting schemes that can help patients. It is good and applicable so I can counsel and offer help to patients who brought it up	-	IP AHP	Nice and patient. Answers our question
1023	2023-09-19	FC	school curriculum	Medical student	Sharing only	25	<PERSON> was very thorough and clear in her presentation	-	IP AHP	She was kind and nice, knowledeagble and forthcoming to clear our doubts when we had any questions
1024	2023-09-19	FC	school curriculum	Medical student	Sharing only	25	It is insightful, gives us an insidght into what our referrals actually do and impacts patients	An example of fin aid planning would be food, however I understand It can be sensitive info	IP AHP	Take the time to answer questions, explained the schemes well
1025	2023-09-19	FC	school curriculum	Medical student	Sharing only	25	Understand more about job scope of FC and to know more about the subsidies that patients can be eligible for and advise them accordingly	Slides can be send to us, otherwise its pretty informative and easy to understand	IP AHP	Very approachable and knowledegeable. Answered the questions well and overall content easy to learn. Content was also well delivered. Thank you
1026	2023-09-19	FC	school curriculum	Medical student	Sharing only	25	She was succint and knowledegeable when sharing about financial counselling, She also went the extra mile to answer questions we had	Perhaps a consult with a patient for financial counselling would have been helpful	-	-
1027	2023-09-14	MSW	Understand role	AHP student	Sharing only	25	Very knoweledgeable, able to answer questions from us confidently	-	IP AHP	Passionate with job, excited to share job scope with us students
1028	2023-09-14	MSW	Understand role	AHP student	Sharing only	25	knowledgeable and a small game at the end of the session	-	IP AHP	Clear with his explanation and use very relevant examples
1029	2023-08-01	Diet	orientation	Nursing student	observation	25	Sharing of knowledge and getting to know the roles of a dietician	-	IP AHP	Patient & willing to teach
1030	2023-08-17	MSW	orientation	Nurse/CC	Sharing only	25	Understanding of various services provided by MSW.	-	-	-
1031	2023-08-23	PT	school curriculum	AHP student	observation	25	Being exposed to the roles of different allied health professionals.	-	IP AHP	He explained the role of a physiotherapist clearly.
1032	2023-08-25	PT	school curriculum	AHP student	observation	20	Very informative.	-	-	-
1033	2023-08-25	FC	Understand role	AHP student	Sharing only	21	She was informative about the process	-	-	-
1034	2023-08-25	Diet	Understand role	AHP	observation	20	-	-	-	-
1035	2023-09-07	PT	orientation	Nurse/CC	observation	25	Consult Session	-	IP AHP	-
1036	2023-09-07	FC	school curriculum	AHP student	Sharing only	25	Easy to understand	Can have some in session demonstration	IP	Able to explain role and answer questions clearly
1037	2023-09-07	FC	school curriculum	AHP student	Sharing only	25	It made me more aware of the various financial assistance NUP provides to patients	Other areas I would be interested to explore would be financial assistance provided to PRs with <NRP> spouses.	IP AHP	She shared her knowledge in a clear and succinct manner. She clarified any of our doubts.
1038	2023-09-13	PT	Understand role	AHP student	observation	25	<PERSON> was very friendly and helped me understand all his roles and responsibilities clearly	-	IP AHP	He is very knowledgeable and explains things very clearly
1039	2023-09-13	PT	Understand role	AHP student	observation	25	Being exposed to the roles of different allied health professionals.	-	IP AHP	He explained the role of a physiotherapist clearly.
1040	2023-09-13	PT	Understand role	AHP student	observation	25	Very informative.	-	-	-
1041	2023-09-13	PT	Understand role	AHP student	observation	25	nil	-	IP AHP	He went through the patient session with us afterwards and answered any questions we had
1042	2023-09-13	PT	school curriculum	AHP student	observation	23	I think it is good that we get to observe real life patient consultation	-	-	-
1043	2023-09-15	PT	school curriculum	AHP student	Sharing only	25	very informative	-	-	-
1044	2023-09-15	PT	school curriculum	AHP student	observation	25	the session was pretty informative and gave us an insight into what physiotherapists do	-	-	-
1045	2023-09-18	Psych	Understand role	Nurse/CC	Sharing only	18	Sharing on the type of pt they see and the assessment they use.	-	-	-
1046	2023-09-18	PT	school curriculum	Nurse/CC	observation	18	The exercise teaching to the pt, reflected instant improvement which potentially gain trust / confidence frm pt	-	-	-
1047	2023-09-19	PT	Understand role	Nurse/CC	observation	25	Answered my doubts with clarity	Being able to observe professionals handle patients with a broad range of conditions etc sports injuries and musculoskeletal.	IP AHP	Clear clinical explanation, passionate in teaching
1048	2023-09-20	MSW	others	Nurse/CC	Sharing only	25	<PERSON> explains very well about the MSW services provided in polyclinic	-	IP AHP	-
1049	2023-09-21	PT	Understand role	Medical student	observation	24	The interaction with the patient	-	IP AHP	He is very understanding and enthusiastic about answering our queries
1050	2023-09-21	Psych	Understand role	AHP	Sharing only	25	-	-	-	-
1051	2023-09-21	PT	Understand role	Medical student	observation	25	-	-	-	-
1052	2023-09-21	PT	school curriculum	Medical student	observation	25	explanations at the end	more hands on time	-	-
1053	2023-09-21	PT	school curriculum	Medical student	observation	25	Very informative	Very informative	IP AHP	Very clear
1054	2023-09-21	PT	school curriculum	Medical student	observation	25	The practical implementation of PT in our lives	-	-	-
1055	2023-09-21	PT	school curriculum	Medical student	observation	25	The very detailed and useful presentation about physiotherapist and demonstration of what was done.	-	IP AHP	Taught us very clearly and did real life demonstrations as well as additional teaching
1056	2023-09-21	Pod	school curriculum	Medical student	observation	25	Very good	-	IP AHP	Very good
1057	2023-09-21	Pod	school curriculum	Medical student	observation	25	Very good teaching	-	-	-
1058	2023-09-22	PT	Understand role	Medical student	observation	25	He was engaging and knowledgeable	He was good no bad comments	IP AHP	He poossed all qualities
1059	2023-09-22	PT	school curriculum	Medical student	observation	25	Hands on	0	IP AHP	Great lesson and hands on practical experience
1060	2023-09-22	PT	school curriculum	Medical student	observation	23	Can see the various exercises for patients	maybe can talk to patient	IP AHP	Showed us a typical consult and answered our questions regarding pt
1061	2023-09-22	PT	school curriculum	Medical student	Sharing only	25	It was a great insight into the role of PTs in the healthcare setting	nil	IP AHP	explained clearly the role of PTs
1062	2023-09-22	PT	school curriculum	Medical student	observation	25	He was very comprehensive and approachable when sharing about his job scope. The consult I observed was also very efficient and eye-opening.	Nil	IP AHP	He is excellent at what he does, inspiring when he shares about what he does and definitely passionate in what he does.
1063	2023-09-22	PT	school curriculum	Medical student	Sharing only	25	Understanding the job scope and the difference between PT and other similar areas of medicine	nil	IP AHP	Very professional and was able to teach really well and allowed us to understand! Patient in answering questions!!
1064	2023-09-26	Diet	Understand role	AHP	observation	25	Sharing of the materials, and also the different conditions being referred for dietician consult.	NIL	IP AHP	She was clear and concise in her explanations
1065	2023-09-28	Psych	school curriculum	Medical student	Sharing only	20	-	nil	-	-
1066	2023-07-31	MSW	orientation	Nurse/CC	Sharing only	23	Very informative session	Nil	IP AHP	Addrsses concerns and questions that I asked in a clear manner
1067	2023-09-21	pod	school curriculum	Medical student	Sharing only	25	526	45921	<PERSON>	PT
1068	2023-09-21	pod	Understand role	Medical student	observation	25	527	45921	<PERSON>	PT
1069	2023-10-05	POD	school curriculum	Medical Student	observation	25	-	-	IP AHP	Able to explain clinical decisions well, and shows good patient care interactions
1070	2023-10-05	POD	Understand role	Medical Student	observation	25	<PERSON> was very engaged in asking us questions and imparting any thoughts she had for us! Appreciate	-	IP AHP	good explanations
1071	2023-10-05	POD	school curriculum	Medical Student	observation	22	Good explanations	-	-	-
1072	2023-10-05	POD	school curriculum	Medical Student	Sharing only	22	-	-	-	-
1073	2023-10-05	POD	Understand role	Medical Student	Sharing only	20	-	-	-	-
1074	2023-10-05	DIET	school curriculum	Medical Student	Sharing only	25	<PERSON> is very passionate and willing to share. Very informative	-	IP AHP	She is very friendly and willing to answer our questions with her knowledge and experience
1075	2023-10-05	DIET	school curriculum	Medical Student	Sharing only	25	<PERSON> is extremely passionate, knowledgeable and friendly who explain everything	-	IP AHP	<PERSON> explains everything very patiently and in a very friendly manner. She is also highly knowledgeable of the topic
1076	2023-10-05	DIET	school curriculum	Medical Student	observation	20	Interactive and informative	Maybe allow for some patient interaction	IP AHP	Was willing to teach and explain concepts. Even used casual aids and slides
1077	2023-10-05	DIET	school curriculum	Medical Student	observation	21	<PERSON> is very approachable and forthcoming in teaching us. She shared relevant materials and key learning points that are relevant to our future practice. She also helped to clear some misconceptions regarding certain dietary restrictions for certain medical conditions	-	-	-
1078	2023-10-05	DIET	orientation	Medical Student	observation	20	good and succint information, very friendly	More exoposure to different kinds of patients seen by the dietician or more case studies	-	-
1079	2023-10-05	DIET	Understand role	Medical Student	observation	25	Very comprehensive. Ms <PERSON> explained a dietician role very well	-	IP AHP	Ms <PERSON> patiently took me through the role of a dietician and the things that we counsel patients with specific conditions for. She tok time to translate the consult for me because it was in cantonese so that I could understand what was going on
1080	2023-10-05	DIET	Understand role	Medical Student	observation	25	A rare chance to see AHP In action	-	IP AHP	Saw the outstanding rapport <PERSON> had with the pateint I was sitting in with. Very heartening to pbserve how a patient is treated as a human despite the short consultation sessions
1081	2023-10-05	DIET	school curriculum	Medical Student	observation	25	-	-	-	-
1082	2023-10-06	MSW	school curriculum	Medical Student	Sharing only	23	The educator gave us cases to practice on what we have just learnt, which serves as a good summary	Maybe more examples of cases he will see on daily basis	IP AHP	Good and enjoyable teaching sessions and good resources
1083	2023-10-06	MSW	school curriculum	Medical Student	Sharing only	23	The case discusssion that lets us apply what has been shared to us and think more about what MSW does	There is quite a lot of information given on the resources available that is abit hard to catch everything	-	-
1084	2023-10-06	MSW	school curriculum	Medical Student	Sharing only	25	The game segment was a good chance to apply the knowledge learnt in a real life context and it helped me better understand the various ways that a MSW can help a patient	-	IP AHP	He was friendly and engaging and is knowedgeable about the content
1085	2023-10-06	MSW	school curriculum	Medical Student	Sharing only	25	It made the MSW jobscope a lot clearer and itâ€™ll definetely help me in my role in the healthcare team in future	-	IP AHP	Very easy to talk to and ge made learning fun and interactive
1086	2023-10-06	MSW	school curriculum	Medical Student	Sharing only	25	Interactive and enlightening session about role of MSW in healthcare system	-	IP AHP	-
1087	2023-10-06	PT	school curriculum	Medical Student	Sharing only	25	Interesting to see the gym and learn about physiotherapy	-	-	-
1088	2023-10-06	PT	school curriculum	Medical Student	Sharing only	25	The physio clinic is really nice and we had a nice tour	We didnâ€™t get to see a patient and it would be better if we got to see a live physio session	-	-
1089	2023-10-06	PT	school curriculum	Medical Student	Sharing only	19	Sharing about the job scopes	will be good if we can see real cases with actual patients and their therapy session	-	-
1090	2023-10-06	PT	school curriculum	Medical Student	Sharing only	20	Helps us learn about the role of physiotherapist and when we should refer patient to them	I think it will be good to have more hands on session	-	-
1091	2023-10-06	PT	school curriculum	Medical Student	Sharing only	25	Learnt quite a fair bit about what PTs do and their job within a healthcare team	-	IP AHP	<PERSON> made great efforts to make us feel comfortable. She was very approachable and it made the session very fun and engaging
1092	2023-10-09	PSYCH	school curriculum	Medical Student	Sharing only	25	Interactive Qna session	-	-	-
1093	2023-10-09	PSYCH	Understand role	Medical Student	Sharing only	20	-	-	IP AHP	very informative and patient!
1094	2023-10-09	PSYCH	school curriculum	Medical Student	Sharing only	24	-	-	IP AHP	Friendly, willing to teach, welcoming
1095	2023-10-09	PSYCH	school curriculum	Medical Student	Sharing only	25	<PERSON> is very patient and interactive during the session	-	-	-
1096	2023-10-09	PSYCH	school curriculum	Medical Student	Sharing only	25	i like the sharing	-	-	-
1097	2023-10-13	DIET	Understand role	AHP student	Sharing only	25	Very educational. Can understand more about the importance of a dietician and the role of a dietician in conjunction with other AHPs to help patients.	-	-	-
1098	2023-10-13	FC	Understand role	AHP student	Sharing only	25	Very educational. Able to learn the importance of a financial counsellor and the role of a financial counsellor for patients who require financial advice.	-	-	-
1099	2023-10-16	PT	Understand role	Medical Student	Sharing only	25	-	-	-	-
1100	2023-10-16	PT	school curriculum	Medical Student	Sharing only	25	Concise and to the point	-	-	-
1101	2023-10-16	PT	school curriculum	Medical Student	Sharing only	25	-	-	IP AHP	Welcoming, very knowledgable
1102	2023-10-16	PT	school curriculum	Medical Student	Sharing only	20	-	-	IP AHP	-
1103	2023-10-16	PT	school curriculum	Medical Student	Sharing only	25	Ms <PERSON> was most congenial in welcoming up	-	-	-
1104	2023-10-16	PT	school curriculum	Medical Student	observation	25	-	-	-	-
1105	2023-10-16	PT	school curriculum	Medical Student	observation	25	Enjoyable to observe and chat with Mr <PERSON>	-	-	-
1106	2023-10-16	PT	school curriculum	Medical Student	observation	25	-	-	-	-
1107	2023-10-16	PT	school curriculum	Medical Student	observation	20	Wide range of demographic	More time to explain principles of physiotherapy	-	-
1108	2023-10-16	PT	school curriculum	Medical Student	observation	25	-	-	IP AHP	Friendly, willing to teach
1109	2023-10-16	PT	school curriculum	Medical Student	Sharing only	25	-	-	-	-
1110	2023-10-17	MSW	orientation	AHP	Sharing only	23	Very informative	-	-	-
1111	2023-10-17	MSW	orientation	Nurse/CC	Sharing only	25	He is very straightforward and knowledgeable	-	IP AHP	He is very friendly
1112	2023-10-31	PT	Understand role	AHP	observation	25	-	-	IP AHP	Friendly and very clear instructions and Educate the patients.
1113	2023-11-02	PSYCH	Understand role	Nurse/CC	Sharing only	25	sharing of own.expereniences,.tailored session rather then.general sharing	longer time allocation	IP AHP	knowledgeable, approachable,kind.and.helpful
1114	2023-11-02	PT	Understand role	Nurse/CC	Sharing only	25	observation.session	longer duration	IP AHP	experienced,kind.and.helpful
1115	2023-11-06	PT	Understand role	Nurse/CC	Sharing only	20	The trainer is very friendly and approachable.	-	-	-
1116	2023-11-07	MSW	orientation	Nurse/CC	Sharing only	25	I enjoyed the briefing	-	-	-
1117	2023-11-14	MSW	school curriculum	Nursing student	Sharing only	25	Powerpoint slide are concise and easy to understand	Would love to observe an actual session with patient	-	-
1118	2023-11-14	MSW	school curriculum	Nursing student	Sharing only	25	Comprehensive explanation and information of MSW services	-	IP AHP	<PERSON> is very patient and informatiove about the MSW servives, even wanted to have case study/presentation but due to time constraint unable to proceed
1119	2023-11-15	FC	school curriculum	Nursing student	Sharing only	25	The educators are quite patient to teach us. Education sessions are quite detailed	-	-	-
1120	2023-11-15	FC	school curriculum	Nursing student	Sharing only	20	I like the explaination given to understand the role of financial counsellors	Addition of media sources could be done	-	-
1121	2023-11-15	FC	school curriculum	Nursing student	Sharing only	25	Very informative and it gives us a better understanding of the role of a financial counsellor	-	-	-
1122	2023-11-15	FC	school curriculum	Nursing student	Sharing only	25	Able to learn more about the FC and know the role about them	-	-	-
1123	2023-11-15	FC	school curriculum	Nursing student	Sharing only	23	The instructor is knowledgeable and able to share interesting things about her job and experience	-	-	-
1124	2023-11-15	FC	school curriculum	Nursing student	Sharing only	23	FC madam showed the slide to explain each of the details well	-	-	-
1125	2023-11-15	FC	school curriculum	Nursing student	Sharing only	25	She explains on her role as a financial counsellor how to access patients to see their eligibility	-	-	-
1126	2023-11-15	FC	school curriculum	Nursing student	Sharing only	23	Short and concise	Increased examples simultations where they play a part	-	-
1127	2023-11-15	PT	school curriculum	Nursing student	observation	25	Observing patient education	-	-	-
1128	2023-11-15	PT	school curriculum	Nursing student	observation	25	<PERSON> is very experienced, knowledgeable and patience when explaining to us during her consult with client and to us.	-	IP AHP	<PERSON> was also very approachable and friendly in explaining the Physiotherapist role in Primarry care setting and sets a good example/role model for students as well.
1129	2023-11-15	PSYCH	orientation	Nurse/CC	Sharing only	20	Discussion	Case scenario	IP AHP	Good explaination
1130	2023-11-16	MSW	Understand role	Nursing student	Sharing only	25	There are slides that are clear in the MSW Job Scope, with examples to illustrate	Longer session to discuss different types of cases	IP AHP	Very knowledgeable in his field
1131	2023-11-16	MSW	Understand role	Nursing student	Sharing only	23	Covered all the topics and knowledgeable	-	IP AHP	Knowledgeable on MSW role and able to explain well on questions
1132	2023-11-16	MSW	Understand role	Nursing student	Sharing only	20	Inform of the available resources	-	IP AHP	Knowledge
1133	2023-11-16	PSYCH	orientation	AHP	Sharing only	25	I like how she guided me and explained all the details well. I like how she patiently answer my questions too.	-	-	-
1134	2023-11-20	PSYCH	orientation	Nurse/CC	Sharing only	21	Steps to take in handling situations with patients showing signs of depression.	-	-	-
1135	2023-11-27	PSYCH	school curriculum	Medical student	Sharing only	24	-	-	-	-
1136	2023-11-27	PSYCH	school curriculum	Medical student	Sharing only	25	-	-	IP AHP	-
1137	2023-11-27	PSYCH	school curriculum	Medical student	Sharing only	24	-	-	-	-
1138	2023-11-27	PSYCH	school curriculum	Medical student	Sharing only	21	very informative and answered our questions	maybe some real life examples	IP AHP	very kind and catered the learning to our needs
1139	2023-11-27	PSYCH	school curriculum	Medical student	Sharing only	25	-	-	IP AHP	-
1140	2023-11-28	PT	Understand role	Medical student	observation	25	-	-	IP AHP	very knowledgeable and teachy!
1141	2023-11-28	PT	school curriculum	Medical student	observation	25	it was informative	nil	IP AHP	Mr <PERSON> was friendly, patient and open to questions and teaching
1142	2023-11-28	PT	school curriculum	Medical student	observation	25	It was informative and interactive, and we really appreciated the PTâ€™s offer of a free consultation to better understand what goes on during a regular consultation.	nil	IP AHP	He gives and explains instructions very clearly, and is very receptive to questions.
1143	2023-11-28	PT	school curriculum	Medical student	observation	25	he was really detailed n answered all of our questions	nil	-	-
1144	2023-11-28	PT	school curriculum	Medical student	observation	25	informative and interactive 3-1 session	-	IP AHP	very engaging and teaches us the perspective of PT to get an idea what they do
1145	2023-11-28	PT	school curriculum	Medical student	observation	25	Very interactive and educative	Even more workshops	IP AHP	Took his time very nice and informative
1146	2023-11-30	MSW	Understand role	Nurse/CC	observation	21	ACP planning initiation	-	-	-
1147	2023-12-01	MSW	school curriculum	Medical student	Sharing only	25	It was very succinct and covered a wide breadth of what MSWs do. Very helpful	-	IP AHP	I think he covered what MSW do. Very well and explained each service in detail. He categorised the services into big headings which made the content easier to digest
1148	2023-12-05	MSW	orientation	Nurse/CC	Sharing only	25	To know there is different kinds of organisation that can help people in need	-	IP AHP	He made a scenario for me to understand what type of services that I can provide with the case I might meet in future
1149	2023-12-06	PT	school curriculum	Medical student	observation	25	-	-	IP AHP	-
1150	2023-12-07	MSW	school curriculum	Medical student	Sharing only	25	The content was very comprehensive and <PERSON> was very friendly and approachable	Being able to sit in to observe 1 session with the MSW would greatly enhance the learning experience	-	-
1151	2023-12-07	MSW	school curriculum	Medical student	Sharing only	25	It was concise and eye-opening to the knowledge and understanding of a MSW	-	IP	He was engaging and patient with us
1152	2023-12-07	MSW	school curriculum	Medical student	Sharing only	25	Explained various schemes valuable to patients and illustrate it for us through a case scenario	Would be nice to observe session with the MSW, but understand that cases available at a given timeslot may be sensitive for us to observe	IP AHP	Made the session engaging and put effort in making teaching matters. Thanks for the session
1153	2023-12-07	MSW	school curriculum	Medical student	Sharing only	25	Interactive session	-	-	-
1154	2023-12-07	MSW	school curriculum	Medical student	Sharing only	25	-	-	IP AHP	Good teacher, makes topics concise and quick to the point
1155	2023-12-07	PT	Understand role	AHP student	Sharing only	25	Its great and engaging	Its great	IP AHP	Very friendly and passionate about the subject
1156	2023-12-08	PT	school curriculum	Medical student	observation	25	Teachings were very detailed and thorough	-	-	-
1157	2023-12-08	PT	school curriculum	Medical student	observation	25	-	-	IP AHP	-
1158	2023-12-08	PT	Understand role	Medical student	observation	25	Let us sit in on a consultation session and then shared about job scope, making our learning comprehensive	None, i enjoyed it thoroughly!!	IP AHP	Eager to answer questions about the consult and her job scope
1159	2023-12-08	PT	Others: Internship	Nurse/CC	Sharing only	23	Patient education, demonstration and self empowerment	-	IP	She has shown her patience in explaining how to assess patient's condition through the different cases, and how to make the clinical reasoning and decision on clinical diagnosis. I also observe her good patient teaching skills to allow easy understanding of the rehab exercise that patient should do.
1160	2023-12-12	PT	Understand role	Medical student	Sharing only	25	-	-	-	-
1161	2023-12-12	PT	school curriculum	Medical student	Sharing only	21	interactive and experimental	-	-	-
1162	2023-12-12	PT	school curriculum	Medical student	observation	25	-	-	AHP	-
1163	2023-12-12	PT	orientation	Nurse/CC	observation	25	the understanding of physiotherapist and how they work with pt	No	IP AHP	she knows how to explain how the job scope is and treat the pt nicely
1164	2023-12-12	PT	orientation	Nurse/CC	Sharing only	25	Very informative	nil	IP AHP	Very informative, caring and outgoing
1165	2023-12-12	PT	orientation	Nurse/CC	Sharing only	25	The slides are useful	No improvement needed	IP AHP	She is very caring.
1166	2023-12-12	PT	orientation	Nurse/CC	observation	25	Sharing the job scope of physiotherapist	Scenario demo	IP AHP	She explained nicely and answer every questions I have about physiotherapy
1167	2023-12-12	PT	orientation	Nurse/CC	Sharing only	25	Fun and interesting	nil	IP AHP	Very welcoming and friendly.
1168	2023-12-22	PT	Understand role	AHP student	observation	23	I think that the purposes of what is done during the session being explained is useful.	Maybe prepare some briefing/ explanation documents for basic exercises?	IP AHP	Patient explanation of actions that are done
